# Supplementary material for: Ribavirin Inhibits Parrot Bornavirus 4 Replication in Cell Culture
Source: PLoS One. 2015 Jul 29;10(7):e0134080. doi: 10.1371/journal.pone.0134080 (PMC4519282; doi:10.1371/journal.pone.0134080)
Supplement: S1 Dataset — (XLSX) [file pone.0134080.s001.xlsx]

## Sheet: Cyto Ribv cap
																	Ribavirin capsule
User: USER																1	PBS
Path: C:\Program Files\BMG\Omega\User\Data\																2	0
Test ID: 1121																3	0.0008
Test Name: MUSSER																4	0.0024
Date: 7/1/2013																5	0.0075
Time: 6:00:27 PM																6	0.025
Absorbance			Absorbance values are displayed as OD													7	0.074
																8	0.23 mg/mL
																9	0.72
																10	2.0 mg/mL
	Raw Data (570)															11	Triton
	1	2	3	4	5	6	7	8	9	10	11	12				12	Blank
A	1.185	1.119	1.001	3.465	0.751	0.695	0.664	0.627	0.469	0.155	0.116	0.123
B	0.712	1.179	0.928	0.899	0.82	0.689	0.683	0.636	0.593	0.332	0.088	0.087
C	0.124	1.059	0.94	0.832	0.783	0.664	0.696	0.547	2.75	0.276	0.085	0.107
D	0.142	1.169	0.925	0.82	0.807	0.675	0.67	0.682	0.644	0.306	0.089	0.1
E	0.119	1.096	0.92	0.803	0.706	0.665	0.737	0.687	0.77	0.284	0.099	0.126
F	0.182	0.997	0.998	0.823	0.78	0.686	0.862	0.739	2.57	0.297	0.116	0.119
G	0.121	1.029	1.107	0.841	0.785	0.695	0.729	0.703	1.348	0.365	0.091	0.204
H	0.136	1.005	0.942	0.835	0.665	0.613	0.539	0.443	0.447	0.108	0.08	0.144
User: USER
Path: C:\Program Files\BMG\Omega\User\Data\
Test ID: 1122
Test Name: MUSSER
Date: 7/1/2013
Time: 6:03:19 PM
Absorbance			Absorbance values are displayed as OD
	Raw Data (570)
	1	2	3	4	5	6	7	8	9	10	11	12
A	0.141	1.104	0.983	0.876	0.745	0.669	0.661	0.605	0.56	0.29	0.109	0.12
B	0.156	1.039	0.943	0.892	0.9	0.76	0.648	0.656	0.617	0.327	0.092	0.09
C	0.152	1.015	0.909	0.813	0.765	0.729	0.687	0.667	0.616	0.383	0.114	0.099
D	0.106	1.21	0.991	0.978	1.319	0.799	0.717	0.711	0.725	1.031	0.122	0.134
E	0.117	1.029	0.918	0.805	0.713	0.962	0.643	0.665	0.66	0.339	0.097	0.091
F	0.179	1.082	1.041	0.903	0.775	0.75	0.717	0.695	0.637	0.409	0.111	0.111
G	0.116	0.995	0.98	0.843	0.749	0.71	0.703	0.64	0.604	0.361	0.092	0.09
H	0.181	1.097	1.04	0.893	0.746	0.71	0.652	0.661	0.636	0.191	0.104	0.103

## Sheet: Cyto >98 Rib
																			HPLC grade Ribavirin
																		1	blank
User: USER																		2	X
Path: C:\Program Files\BMG\Omega\User\Data\																		3	2
Test ID: 1413																		4	720
Test Name: MUSSER																		5	230
Date: 1/14/2014																		6	74
Time: 8:24:40 PM																		7	25
Absorbance			Absorbance values are displayed as OD															8	7.5
																		9	2.4
																		10	0.8
																		11	0
	Raw Data (570)																	12	PBS
	1	2	3	4	5	6	7	8	9	10	11	12
A	0.271	0.326	0.472	0.5	0.535	0.472	0.518	0.583	0.566	0.603	0.635	0.347
B	0.257	0.322	0.339	0.583	0.551	0.53	0.541	0.529	0.618	0.525	0.586	0.306
C	0.264	0.335	0.38	0.492	0.477	0.507	0.478	0.558	0.361	0.274	0.49	0.319
D	0.262	0.309	0.304	0.442	0.343	0.418	0.442	0.341	0.327	0.344	0.332	0.306
E	0.265	2.919	0.304	0.587	0.539	0.496	0.518	0.615	0.568	0.354	0.519	0.302
F	0.274	1.511	0.305	0.565	0.733	0.446	0.898	0.349	0.424	0.555	0.575	0.321
G	0.267	2.53	0.348	0.559	0.46	0.436	0.467	0.32	0.353	0.393	0.351	0.304
H	0.264	1.455	0.403	0.478	0.505	0.432	0.566	0.635	0.583	0.353	0.369	0.326
User: USER
Path: C:\Program Files\BMG\Omega\User\Data\
Test ID: 1414
Test Name: MUSSER
Date: 1/14/2014
Time: 8:28:43 PM
Absorbance			Absorbance values are displayed as OD
	Raw Data (570)
	1	2	3	4	5	6	7	8	9	10	11	12
A	0.268	2.636	0.33	0.437	0.545	0.427	0.4	0.575	0.576	0.505	0.569	0.299
B	0.272	0.387	0.517	0.552	0.539	0.508	0.481	0.568	0.634	0.678	0.672	0.447
C	0.272	0.367	0.423	0.538	0.52	0.479	0.585	0.61	0.645	0.606	0.611	0.39
D	0.28	0.365	0.423	0.47	0.548	0.568	0.574	0.632	0.667	0.525	0.558	0.396
E	0.286	1.306	0.323	0.395	0.482	0.392	0.439	0.624	0.361	0.293	0.522	0.327
F	0.279	0.373	0.459	0.51	0.541	0.522	0.529	0.665	0.561	0.589	0.561	0.387
G	0.28	0.347	0.523	0.461	0.575	0.426	0.487	0.655	0.318	0.518	0.717	0.338
H	0.297	0.345	0.396	0.401	0.441	0.389	0.364	0.326	0.333	0.38	0.329	0.344

## Sheet: Cyto Guan & Baic
																row	Conc	drug
User: USER																1	Blank
Path: C:\Program Files\BMG\Omega\User\Data\																2	0
Test ID: 1414																3	50	Baic
Test Name: MUSSER																4	10	Baic
Date: 1/14/2014																5	1	Baic
Time: 8:28:43 PM																6	0.05	Baic
Absorbance			Absorbance values are displayed as OD													7	0.01	Baic
																8	500	Guan
																9	100	Guan
																10	50	Guan
	Raw Data (570)															11	10	Guan
	1	2	3	4	5	6	7	8	9	10	11	12				12	5	Guan
A	0.268	2.636	0.33	0.437	0.545	0.427	0.4	0.575	0.576	0.505	0.569	0.299
B	0.272	0.387	0.517	0.552	0.539	0.508	0.481	0.568	0.634	0.678	0.672	0.447
C	0.272	0.367	0.423	0.538	0.52	0.479	0.585	0.61	0.645	0.606	0.611	0.39
D	0.28	0.365	0.423	0.47	0.548	0.568	0.574	0.632	0.667	0.525	0.558	0.396
E	0.286	1.306	0.323	0.395	0.482	0.392	0.439	0.624	0.361	0.293	0.522	0.327
F	0.279	0.373	0.459	0.51	0.541	0.522	0.529	0.665	0.561	0.589	0.561	0.387
G	0.28	0.347	0.523	0.461	0.575	0.426	0.487	0.655	0.318	0.518	0.717	0.338
H	0.297	0.345	0.396	0.401	0.441	0.389	0.364	0.326	0.333	0.38	0.329	0.344
User: USER
Path: C:\Program Files\BMG\Omega\User\Data\
Test ID: 1415
Test Name: MUSSER
Date: 1/14/2014
Time: 8:33:52 PM
Absorbance			Absorbance values are displayed as OD
	Raw Data (570)
	1	2	3	4	5	6	7	8	9	10	11	12
A	0.302	0.808	0.8	0.665	0.634	0.719	0.687	0.639	0.832	1.627	0.634	0.663
B	0.378	0.68	0.759	0.737	0.633	0.667	2.226	0.507	0.678	2.18	0.51	0.488
C	0.282	0.592	0.584	0.415	0.556	0.597	0.878	0.634	0.388	0.566	0.588	0.493
D	0.268	0.553	0.643	0.379	0.545	0.608	0.525	0.596	1.697	0.641	1.318	0.457
E	0.292	0.734	0.669	0.616	0.638	0.765	0.646	0.58	0.634	0.553	0.625	0.585
F	0.306	0.703	0.716	0.561	0.672	0.695	0.652	0.534	0.645	0.516	0.63	0.637
G	0.301	0.687	0.751	0.64	0.644	0.688	0.687	0.599	0.706	0.661	0.65	0.667
H	0.295	0.812	0.813	0.584	0.651	0.769	0.652	0.574	0.719	0.646	1.086	0.582

## Sheet: Ribv inhib Stdy 1
	Plate	AVB conc	Ribv	count	Percent white				Plate	AVB conc	Ribv	count	Percent white			Plate	AVB conc	Ribv	count	Percent white
	121129-0001 contrast&threshold.tif	-6	0	1	0.6201				121129-0002 contrast&threshold.tif	-6	0	2	0.5712			121220-0001 contrast&threshold.tif	-6	0	1	0.3659
	121129-0001 contrast&threshold.tif	-6	0.25	0	0.2527				121129-0002 contrast&threshold.tif	-6	0.25	0	0.2169			121220-0001 contrast&threshold.tif	-6	0.25	1	0.456
	121129-0001 contrast&threshold.tif	-6	2.5	1	0.5513				121129-0002 contrast&threshold.tif	-6	2.5	0	0.407			121220-0001 contrast&threshold.tif	-6	2.5	0	0.3333
	121129-0001 contrast&threshold.tif	-6	25	0	0.2203				121129-0002 contrast&threshold.tif	-6	25	1	0.3893			121220-0001 contrast&threshold.tif	-6	25	1	0.4511
	121129-0001 contrast&threshold.tif	-5	0	0	0.3401				121129-0002 contrast&threshold.tif	-5	0	0	0.4225			121220-0001 contrast&threshold.tif	-5	0	0	0.1378
	121129-0001 contrast&threshold.tif	-5	0.25	1	0.432				121129-0002 contrast&threshold.tif	-5	0.25	0	0.4125			121220-0001 contrast&threshold.tif	-5	0.25	0	0.3321
	121129-0001 contrast&threshold.tif	-5	2.5	1	0.2223				121129-0002 contrast&threshold.tif	-5	2.5	0	0.2168			121220-0001 contrast&threshold.tif	-5	2.5	1	0.3896
	121129-0001 contrast&threshold.tif	-5	25	0	0.3776				121129-0002 contrast&threshold.tif	-5	25	1	0.28			121220-0001 contrast&threshold.tif	-5	25	0	0.2527
	121129-0001 contrast&threshold.tif	-4	0	6	1.3978				121129-0002 contrast&threshold.tif	-4	0	8	1.56			121220-0001 contrast&threshold.tif	-4	0	7	1.7326
	121129-0001 contrast&threshold.tif	-4	0.25	7	1.0001				121129-0002 contrast&threshold.tif	-4	0.25	4	0.7712			121220-0001 contrast&threshold.tif	-4	0.25	10	1.867
	121129-0001 contrast&threshold.tif	-4	2.5	3	0.9679				121129-0002 contrast&threshold.tif	-4	2.5	4	0.9999			121220-0001 contrast&threshold.tif	-4	2.5	4	0.873
	121129-0001 contrast&threshold.tif	-4	25	1	0.2546				121129-0002 contrast&threshold.tif	-4	25	0	0.5811			121220-0001 contrast&threshold.tif	-4	25	1	0.6267
	121129-0001 contrast&threshold.tif	-3	0	52	10.3849				121129-0002 contrast&threshold.tif	-3	0	47	7.8756			121220-0001 contrast&threshold.tif	-3	0	50	9.0021
	121129-0001 contrast&threshold.tif	-3	0.25	72	13.5381				121129-0002 contrast&threshold.tif	-3	0.25	73	13.2			121220-0001 contrast&threshold.tif	-3	0.25	73	11.5042
	121129-0001 contrast&threshold.tif	-3	2.5	19	4.2805				121129-0002 contrast&threshold.tif	-3	2.5	18	3.8394			121220-0001 contrast&threshold.tif	-3	2.5	20	4.7216
	121129-0001 contrast&threshold.tif	-3	25	2	0.5184				121129-0002 contrast&threshold.tif	-3	25	2	0.399			121220-0001 contrast&threshold.tif	-3	25	2	0.4501
	121129-0001 contrast&threshold.tif	-2	0	36	48.0222				121129-0002 contrast&threshold.tif	-2	0	37	48.7213			121220-0001 contrast&threshold.tif	-2	0	34	46.6417
	121129-0001 contrast&threshold.tif	-2	0.25	53	43.9807				121129-0002 contrast&threshold.tif	-2	0.25	26	55.017			121220-0001 contrast&threshold.tif	-2	0.25	40	49.4948
	121129-0001 contrast&threshold.tif	-2	2.5	73	33.7697				121129-0002 contrast&threshold.tif	-2	2.5	70	30.5728			121220-0001 contrast&threshold.tif	-2	2.5	82	27.3759
	121129-0001 contrast&threshold.tif	-2	25	1	0.4555				121129-0002 contrast&threshold.tif	-2	25	2	0.5383			121220-0001 contrast&threshold.tif	-2	25	0	0.3216
	121129-0001 contrast&threshold.tif	0	0	0	0.09187				121129-0002 contrast&threshold.tif	0	0	0	0.3776			121220-0001 contrast&threshold.tif	0	0	1	0.4819
	121129-0001 contrast&threshold.tif	0	0.25	0	0.1378				121129-0002 contrast&threshold.tif	0	0.25	2	0.2062			121220-0001 contrast&threshold.tif	0	0.25	1	0.4122
	121129-0001 contrast&threshold.tif	0	2.5	0	0.3412				121129-0002 contrast&threshold.tif	0	2.5	0	0.436275			121220-0001 contrast&threshold.tif	0	2.5	1	0.5363
	121129-0001 contrast&threshold.tif	0	25	2	0.9126				121129-0002 contrast&threshold.tif	0	25	0	0.436275			121220-0001 contrast&threshold.tif	0	25	0	0.2123

## Sheet: Ribv inhib Stdy 2
Cell	Plate name	ABV conc	Ribv	count	% area
1	Scan-121129-0004 - Contrast-thres.tif	0	0	1	0.153
2	Scan-121129-0004 - Contrast-thres.tif	0	0.25	0	0.0521
3	Scan-121129-0004 - Contrast-thres.tif	0	10	0	0.1237
4	Scan-121129-0004 - Contrast-thres.tif	0	25	7	1.7769
5	Scan-121129-0004 - Contrast-thres.tif	-2	0	48	35.645
6	Scan-121129-0004 - Contrast-thres.tif	-2	0.25	13	1.7183
7	Scan-121129-0004 - Contrast-thres.tif	-2	10	7	1.1683
8	Scan-121129-0004 - Contrast-thres.tif	-2	25	5	2.3496
9	Scan-121129-0004 - Contrast-thres.tif	-3	0	11	2.0437
10	Scan-121129-0004 - Contrast-thres.tif	-3	0.25	3	0.6248
11	Scan-121129-0004 - Contrast-thres.tif	-3	10	0	0.2441
12	Scan-121129-0004 - Contrast-thres.tif	-3	25	6	1.7639
1	Scan-121129-0005 - Contrast-thres.tif	0	0	2	0.3396
2	Scan-121129-0005 - Contrast-thres.tif	0	0.25	1	0.598
3	Scan-121129-0005 - Contrast-thres.tif	0	10	0	0.1103
4	Scan-121129-0005 - Contrast-thres.tif	0	25	0	0.0435
5	Scan-121129-0005 - Contrast-thres.tif	-2	0	62	19.3248
6	Scan-121129-0005 - Contrast-thres.tif	-2	0.25	22	4.1686
7	Scan-121129-0005 - Contrast-thres.tif	-2	10	2	0.6212
8	Scan-121129-0005 - Contrast-thres.tif	-2	25	0	0.0435
9	Scan-121129-0005 - Contrast-thres.tif	-3	0	9	1.3731
11	Scan-121129-0005 - Contrast-thres.tif	-3	0.25	0	0.1887
12	Scan-121129-0005 - Contrast-thres.tif	-3	10	0	0.1161
13	Scan-121129-0005 - Contrast-thres.tif	-3	25	0	0.0494
1	Scan-121218-0001 - Contrast-thres.tif	0	0	0	0.7632
2	Scan-121218-0001 - Contrast-thres.tif	0	0.25	2	2.4984
3	Scan-121218-0001 - Contrast-thres.tif	0	10	5	3.388
4	Scan-121218-0001 - Contrast-thres.tif	0	25	6	2.3671
5	Scan-121218-0001 - Contrast-thres.tif	0	0	0	0.2205
6	Scan-121218-0001 - Contrast-thres.tif	0	0.25	1	0.488
7	Scan-121218-0001 - Contrast-thres.tif	0	10	0	0.1526
8	Scan-121218-0001 - Contrast-thres.tif	0	25	4	0.7809
9	Scan-121218-0001 - Contrast-thres.tif	-3	0	39	6.1176
10	Scan-121218-0001 - Contrast-thres.tif	-3	0.25	8	1.7337
11	Scan-121218-0001 - Contrast-thres.tif	-3	10	1	0.5835
12	Scan-121218-0001 - Contrast-thres.tif	-3	25	0	0.1249
13	Scan-121218-0001 - Contrast-thres.tif	-3	0	14	3.3652
14	Scan-121218-0001 - Contrast-thres.tif	-3	0.25	16	2.384
15	Scan-121218-0001 - Contrast-thres.tif	-3	10	0	0.2676
16	Scan-121218-0001 - Contrast-thres.tif	-3	25	0	0.2914
17	Scan-121218-0001 - Contrast-thres.tif	-2	0	53	18.9446
18	Scan-121218-0001 - Contrast-thres.tif	-2	0.25	81	19.6418
19	Scan-121218-0001 - Contrast-thres.tif	-2	10	6	1.8532
20	Scan-121218-0001 - Contrast-thres.tif	-2	25	0	0.1725
21	Scan-121218-0001 - Contrast-thres.tif	-2	0	63	13.5879
22	Scan-121218-0001 - Contrast-thres.tif	-2	0.25	71	11.5325
23	Scan-121218-0001 - Contrast-thres.tif	-2	10	1	0.9931
24	Scan-121218-0001 - Contrast-thres.tif	-2	25	0	0.1613
1	Scan-121218-0003 - Contrast-thres.tif	0	0	0	1.2848
2	Scan-121218-0003 - Contrast-thres.tif	0	0.25	1	0.9448
3	Scan-121218-0003 - Contrast-thres.tif	0	10	2	2.6514
4	Scan-121218-0003 - Contrast-thres.tif	0	25	0	1.2398
5	Scan-121218-0003 - Contrast-thres.tif	0	0	1	0.6136
6	Scan-121218-0003 - Contrast-thres.tif	0	0.25	0	0.281
7	Scan-121218-0003 - Contrast-thres.tif	0	10	1	0.427
8	Scan-121218-0003 - Contrast-thres.tif	0	25	2	1.6595
9	Scan-121218-0003 - Contrast-thres.tif	-3	0	45	8.4108
10	Scan-121218-0003 - Contrast-thres.tif	-3	0.25	10	2.0703
11	Scan-121218-0003 - Contrast-thres.tif	-3	10	3	1.0104
12	Scan-121218-0003 - Contrast-thres.tif	-3	25	3	0.7915
13	Scan-121218-0003 - Contrast-thres.tif	-3	0	47	11.597
14	Scan-121218-0003 - Contrast-thres.tif	-3	0.25	3	1.6808
15	Scan-121218-0003 - Contrast-thres.tif	-3	10	0	0.5259
16	Scan-121218-0003 - Contrast-thres.tif	-3	25	3	0.4064
17	Scan-121218-0003 - Contrast-thres.tif	-2	0	63	15.3805
18	Scan-121218-0003 - Contrast-thres.tif	-2	0.25	61	11.8101
19	Scan-121218-0003 - Contrast-thres.tif	-2	10	27	5.5809
20	Scan-121218-0003 - Contrast-thres.tif	-2	25	0	0.4315
21	Scan-121218-0003 - Contrast-thres.tif	-2	0	49	11.5962
22	Scan-121218-0003 - Contrast-thres.tif	-2	0.25	52	11.7342
23	Scan-121218-0003 - Contrast-thres.tif	-2	10	23	5.5308
24	Scan-121218-0003 - Contrast-thres.tif	-2	25	0	0.3363
1	Scan-121218-0009 - Contrast-thres.tif	0	0	4	0.7875
2	Scan-121218-0009 - Contrast-thres.tif	0	0.25	1	0.5591
3	Scan-121218-0009 - Contrast-thres.tif	0	10	2	0.4189
4	Scan-121218-0009 - Contrast-thres.tif	0	25	0	0.1528
5	Scan-121218-0009 - Contrast-thres.tif	0	0	0	0.2402
6	Scan-121218-0009 - Contrast-thres.tif	0	0.25	2	0.3591
7	Scan-121218-0009 - Contrast-thres.tif	0	10	0	0.5575
8	Scan-121218-0009 - Contrast-thres.tif	0	25	0	0.1134
9	Scan-121218-0009 - Contrast-thres.tif	-3	0	5	0.6378
10	Scan-121218-0009 - Contrast-thres.tif	-3	0.25	8	1.371
11	Scan-121218-0009 - Contrast-thres.tif	-3	10	20	1.7907
12	Scan-121218-0009 - Contrast-thres.tif	-3	25	0	0.0646
13	Scan-121218-0009 - Contrast-thres.tif	-3	0	9	0.6284
14	Scan-121218-0009 - Contrast-thres.tif	-3	0.25	2	0.5922
15	Scan-121218-0009 - Contrast-thres.tif	-3	10	2	0.4835
16	Scan-121218-0009 - Contrast-thres.tif	-3	25	1	0.1221
17	Scan-121218-0009 - Contrast-thres.tif	-2	0	26	1.9489
18	Scan-121218-0009 - Contrast-thres.tif	-2	0.25	48	3.4947
19	Scan-121218-0009 - Contrast-thres.tif	-2	10	15	2.1458
20	Scan-121218-0009 - Contrast-thres.tif	-2	25	0	0.0433
21	Scan-121218-0009 - Contrast-thres.tif	-2	0	27	1.8804
22	Scan-121218-0009 - Contrast-thres.tif	-2	0.25	37	2.7474
23	Scan-121218-0009 - Contrast-thres.tif	-2	10	6	1.2363
24	Scan-121218-0009 - Contrast-thres.tif	-2	25	0	0.0827

## Sheet: Ribv inhib Stdy 3
Sample Name	Well	Run	Rib	ABV Conc	Day	Ct	18s geomean
P2-SC13-197-10(-3)-D	25		0	-3	0	28.3124	8.67328
P2-SC13-197-10(-3)-D	25	run2	0	-3	0	27.9558	8.67328
P2-SC13-197-10(-3)-D	37		0	-3	0	28.6083	8.67328
P2-SC13-197-10(-3)-D	37	run2	0	-3	0	28.229	8.67328
P2-SC13-197-10(-3)-E	26		0	-3	0	27.8536	9.07981
P2-SC13-197-10(-3)-E	26	run2	0	-3	0	27.5823	9.07981
P2-SC13-197-10(-3)-E	38		0	-3	0	28.2129	9.07981
P2-SC13-197-10(-3)-E	38	run2	0	-3	0	27.6875	9.07981
P2-SC13-197-10(-3)-F	27		0	-3	0	27.4197	9.16834
P2-SC13-197-10(-3)-F	27	run2	0	-3	0	27.2563	9.16834
P2-SC13-197-10(-3)-F	39		0	-3	0	27.6255	9.16834
P2-SC13-197-10(-3)-F	39	run2	0	-3	0	27.443	9.16834
P2-SC13-197-10(-3)-D-2.5	28		2.5	-3	0	33.1009	9.38782
P2-SC13-197-10(-3)-D-2.5	28	run2	2.5	-3	0	31.8088	9.38782
P2-SC13-197-10(-3)-D-2.5	40		2.5	-3	0	33.3815	9.38782
P2-SC13-197-10(-3)-D-2.5	40	run2	2.5	-3	0	33.0096	9.38782
P2-SC13-197-10(-3)-E-2.5	29		2.5	-3	0	33.3972	10.0354
P2-SC13-197-10(-3)-E-2.5	29	run2	2.5	-3	0	33.1984	10.0354
P2-SC13-197-10(-3)-E-2.5	41		2.5	-3	0	34.6321	10.0354
P2-SC13-197-10(-3)-E-2.5	41	run2	2.5	-3	0	33.9687	10.0354
P2-SC13-197-10(-3)-F-2.5	30		2.5	-3	0	33.1165	10.0597
P2-SC13-197-10(-3)-F-2.5	30	run2	2.5	-3	0	32.4238	10.0597
P2-SC13-197-10(-3)-F-2.5	42		2.5	-3	0	34.6962	10.0597
P2-SC13-197-10(-3)-F-2.5	42	run2	2.5	-3	0	33.872	10.0597
P2-SC13-197-10(-3)-D-10	31		10	-3	0	35.6194	10.9605
P2-SC13-197-10(-3)-D-10	31	run2	10	-3	0	34.8466	10.9605
P2-SC13-197-10(-3)-D-10	43		10	-3	0	36.7063	10.9605
P2-SC13-197-10(-3)-D-10	43	run2	10	-3	0	35.2669	10.9605
P2-SC13-197-10(-3)-E-10	32		10	-3	0	37.7515	11.2699
P2-SC13-197-10(-3)-E-10	32	run2	10	-3	0	35.3219	11.2699
P2-SC13-197-10(-3)-E-10	44		10	-3	0	37.7345	11.2699
P2-SC13-197-10(-3)-E-10	44	run2	10	-3	0	34.7082	11.2699
P2-SC13-197-10(-3)-F-10	33		10	-3	0	37.513	10.4236
P2-SC13-197-10(-3)-F-10	33	run2	10	-3	0	35.8977	10.4236
P2-SC13-197-10(-3)-F-10	45		10	-3	0	39.4396	10.4236
P2-SC13-197-10(-3)-F-10	45	run2	10	-3	0	35.993	10.4236
P2-SC13-197-10(-3)-D-25	34		25	-3	0	36.2434	11.4719
P2-SC13-197-10(-3)-D-25	34	run2	25	-3	0	35.2206	11.4719
P2-SC13-197-10(-3)-D-25	46		25	-3	0	36.7931	11.4719
P2-SC13-197-10(-3)-D-25	46	run2	25	-3	0	35.0726	11.4719
P2-SC13-197-10(-3)-E-25	35		25	-3	0	38.2057	11.2394
P2-SC13-197-10(-3)-E-25	35	run2	25	-3	0	35.928	11.2394
P2-SC13-197-10(-3)-E-25	47		25	-3	0	38.443	11.2394
P2-SC13-197-10(-3)-E-25	47	run2	25	-3	0	35.8061	11.2394
P2-SC13-197-10(-3)-F-25	36		25	-3	0	40.6603	12.1625
P2-SC13-197-10(-3)-F-25	36	run2	25	-3	0	37.153	12.1625
P2-SC13-197-10(-3)-F-25	48		25	-3	0	39.521	12.1625
P2-SC13-197-10(-3)-F-25	48	run2	25	-3	0	37.4562	12.1625
P2-SC13-197-10(-2)-A	1		0	-2	0	23.5409	9.17623
P2-SC13-197-10(-2)-A	1	run2	0	-2	0	23.3359	9.17623
P2-SC13-197-10(-2)-A	13		0	-2	0	23.4426	9.17623
P2-SC13-197-10(-2)-A	13	run2	0	-2	0	23.4045	9.17623
P2-SC13-197-10(-2)-B	2		0	-2	0	23.5659	8.97444
P2-SC13-197-10(-2)-B	2	run2	0	-2	0	23.6834	8.97444
P2-SC13-197-10(-2)-B	14		0	-2	0	23.9574	8.97444
P2-SC13-197-10(-2)-B	14	run2	0	-2	0	23.7329	8.97444
P2-SC13-197-10(-2)-C	3		0	-2	0	22.85	8.61342
P2-SC13-197-10(-2)-C	3	run2	0	-2	0	23.1431	8.61342
P2-SC13-197-10(-2)-C	15		0	-2	0	22.8441	8.61342
P2-SC13-197-10(-2)-C	15	run2	0	-2	0	22.5625	8.61342
P2-SC13-197-10(-2)-A-2.5	4		2.5	-2	0	28.4461	9.83401
P2-SC13-197-10(-2)-A-2.5	4	run2	2.5	-2	0	28.0438	9.83401
P2-SC13-197-10(-2)-A-2.5	16		2.5	-2	0	28.0337	9.83401
P2-SC13-197-10(-2)-A-2.5	16	run2	2.5	-2	0	27.9907	9.83401
P2-SC13-197-10(-2)-B-2.5	5		2.5	-2	0	28.3261	9.67963
P2-SC13-197-10(-2)-B-2.5	5	run2	2.5	-2	0	28.3624	9.67963
P2-SC13-197-10(-2)-B-2.5	17		2.5	-2	0	28.4649	9.67963
P2-SC13-197-10(-2)-B-2.5	17	run2	2.5	-2	0	28.2542	9.67963
P2-SC13-197-10(-2)-C-2.5	6		2.5	-2	0	28.7306	9.78419
P2-SC13-197-10(-2)-C-2.5	6	run2	2.5	-2	0	28.255	9.78419
P2-SC13-197-10(-2)-C-2.5	18		2.5	-2	0	28.6468	9.78419
P2-SC13-197-10(-2)-C-2.5	18	run2	2.5	-2	0	28.6614	9.78419
P2-SC13-197-10(-2)-A-10	7		10	-2	0	31.978	10.6758
P2-SC13-197-10(-2)-A-10	7	run2	10	-2	0	31.053	10.6758
P2-SC13-197-10(-2)-A-10	19		10	-2	0	31.7729	10.6758
P2-SC13-197-10(-2)-A-10	19	run2	10	-2	0	31.7799	10.6758
P2-SC13-197-10(-2)-B-10	8		10	-2	0	31.9376	11.1545
P2-SC13-197-10(-2)-B-10	8	run2	10	-2	0	31.6285	11.1545
P2-SC13-197-10(-2)-B-10	20		10	-2	0	32.131	11.1545
P2-SC13-197-10(-2)-B-10	20	run2	10	-2	0	31.7396	11.1545
P2-SC13-197-10(-2)-C-10	9		10	-2	0	31.6245	10.7936
P2-SC13-197-10(-2)-C-10	9	run2	10	-2	0	31.2464	10.7936
P2-SC13-197-10(-2)-C-10	21		10	-2	0	31.5947	10.7936
P2-SC13-197-10(-2)-C-10	21	run2	10	-2	0	31.2733	10.7936
P2-SC13-197-10(-2)-A-25	10		25	-2	0	32.2893	11.4597
P2-SC13-197-10(-2)-A-25	10	run2	25	-2	0	32.019	11.4597
P2-SC13-197-10(-2)-A-25	22		25	-2	0	32.2818	11.4597
P2-SC13-197-10(-2)-A-25	22	run2	25	-2	0	32.0839	11.4597
P2-SC13-197-10(-2)-B-25	11		25	-2	0	32.2612	10.7293
P2-SC13-197-10(-2)-B-25	11	run2	25	-2	0	31.712	10.7293
P2-SC13-197-10(-2)-B-25	23		25	-2	0	32.2785	10.7293
P2-SC13-197-10(-2)-B-25	23	run2	25	-2	0	31.8978	10.7293
P2-SC13-197-10(-2)-C-25	12		25	-2	0	31.5634	11.0277
P2-SC13-197-10(-2)-C-25	12	run2	25	-2	0	31.1579	11.0277
P2-SC13-197-10(-2)-C-25	24		25	-2	0	31.1241	11.0277
P2-SC13-197-10(-2)-C-25	24	run2	25	-2	0	30.8789	11.0277
P2-SC13-249	4		0	-3	10	26.566	13.9436
P2-SC13-249	4	run2	0	-3	10	30.0668	13.9436
P2-SC13-249	4		0	-3	10	26.8011	13.9436
P2-SC13-249	4	run2	0	-3	10	28.6555	13.9436
P2-SC13-250	5		0	-3	10	26.0411	12.6072
P2-SC13-250	5	run2	0	-3	10	26.4644	12.6072
P2-SC13-250	5		0	-3	10	26.7503	12.6072
P2-SC13-250	5	run2	0	-3	10	26.5832	12.6072
P2-SC13-251	6		0	-3	10	25.913	12.9289
P2-SC13-251	6	run2	0	-3	10	26.8396	12.9289
P2-SC13-251	6		0	-3	10	25.8335	12.9289
P2-SC13-251	6	run2	0	-3	10	26.1888	12.9289
P2-SC13-255	10		2.5	-3	10	29.6837	14.6095
P2-SC13-255	10	run2	2.5	-3	10	31.1705	14.6095
P2-SC13-255	10		2.5	-3	10	29.423	14.6095
P2-SC13-255	10	run2	2.5	-3	10	30.6745	14.6095
P2-SC13-256	11		2.5	-3	10	28.0866	13.205
P2-SC13-256	11	run2	2.5	-3	10	29.0546	13.205
P2-SC13-256	11		2.5	-3	10	28.13	13.205
P2-SC13-256	11	run2	2.5	-3	10	27.8715	13.205
P2-SC13-257	12		2.5	-3	10	30.0183	14.5652
P2-SC13-257	12	run2	2.5	-3	10	30.7088	14.5652
P2-SC13-257	12		2.5	-3	10	30.0758	14.5652
P2-SC13-257	12	run2	2.5	-3	10	30.9647	14.5652
P2-SC13-261	28		10	-3	10	31.4746	13.9644
P2-SC13-261	28	run2	10	-3	10	32.304	13.9644
P2-SC13-261	28		10	-3	10	31.5498	13.9644
P2-SC13-261	28	run2	10	-3	10	32.4009	13.9644
P2-SC13-262	29		10	-3	10	30.6381	13.084
P2-SC13-262	29	run2	10	-3	10	32.1163	13.084
P2-SC13-262	29		10	-3	10	31.1123	13.084
P2-SC13-262	29	run2	10	-3	10	31.9476	13.084
P2-SC13-263	30		10	-3	10	32.1255	14.0751
P2-SC13-263	30	run2	10	-3	10	32.3441	14.0751
P2-SC13-263	30		10	-3	10	32.4622	14.0751
P2-SC13-263	30	run2	10	-3	10	32.226	14.0751
P2-SC13-267	34		25	-3	10	31.6554	13.0067
P2-SC13-267	34	run2	25	-3	10	31.8723	13.0067
P2-SC13-267	34		25	-3	10	31.5133	13.0067
P2-SC13-267	34	run2	25	-3	10	31.6554	13.0067
P2-SC13-268	35		25	-3	10	34.9743	15.8964
P2-SC13-268	35	run2	25	-3	10	35.091	15.8964
P2-SC13-268	35		25	-3	10	34.7224	15.8964
P2-SC13-268	35	run2	25	-3	10	35.1108	15.8964
P2-SC13-269	36		25	-3	10	34.7479	13.7576
P2-SC13-269	36	run2	25	-3	10	36.5012	13.7576
P2-SC13-269	36		25	-3	10	34.7882	13.7576
P2-SC13-269	36	run2	25	-3	10	36.1618	13.7576
P2-SC13-246	1		0	-2	10	23.982	11.6914
P2-SC13-246	1	run2	0	-2	10	24.4874	11.6914
P2-SC13-246	1		0	-2	10	23.9637	11.6914
P2-SC13-246	1	run2	0	-2	10	23.9717	11.6914
P2-SC13-247	2		0	-2	10	25.5149	12.8874
P2-SC13-247	2	run2	0	-2	10	26.0411	12.8874
P2-SC13-247	2		0	-2	10	25.3554	12.8874
P2-SC13-247	2	run2	0	-2	10	25.6094	12.8874
P2-SC13-248	3		0	-2	10	24.6486	12.3872
P2-SC13-248	3	run2	0	-2	10	24.9351	12.3872
P2-SC13-248	3		0	-2	10	24.618	12.3872
P2-SC13-248	3	run2	0	-2	10	26.0527	12.3872
P2-SC13-252	7		2.5	-2	10	27.384	13.4644
P2-SC13-252	7	run2	2.5	-2	10	29.6598	13.4644
P2-SC13-252	7		2.5	-2	10	27.4954	13.4644
P2-SC13-252	7	run2	2.5	-2	10	28.8392	13.4644
P2-SC13-253	8		2.5	-2	10	27.9504	14.86
P2-SC13-253	8	run2	2.5	-2	10	28.1056	14.86
P2-SC13-253	8		2.5	-2	10	28.1666	14.86
P2-SC13-253	8	run2	2.5	-2	10	30.3944	14.86
P2-SC13-254	9		2.5	-2	10	28.3125	14.6424
P2-SC13-254	9	run2	2.5	-2	10	28.8307	14.6424
P2-SC13-254	9		2.5	-2	10	28.5789	14.6424
P2-SC13-254	9	run2	2.5	-2	10	29.8771	14.6424
P2-SC13-258	25		10	-2	10	28.3104	15.1769
P2-SC13-258	25	run2	10	-2	10	28.7809	15.1769
P2-SC13-258	25		10	-2	10	28.3634	15.1769
P2-SC13-258	25	run2	10	-2	10	28.5348	15.1769
P2-SC13-259	26		10	-2	10	24.8315	11.5354
P2-SC13-259	26	run2	10	-2	10	25.331	11.5354
P2-SC13-259	26		10	-2	10	24.842	11.5354
P2-SC13-259	26	run2	10	-2	10	24.7209	11.5354
P2-SC13-260	27		10	-2	10	24.9005	12.4254
P2-SC13-260	27	run2	10	-2	10	25.2724	12.4254
P2-SC13-260	27		10	-2	10	24.9501	12.4254
P2-SC13-260	27	run2	10	-2	10	25.0914	12.4254
P2-SC13-264	31		25	-2	10	26.394	12.5052
P2-SC13-264	31	run2	25	-2	10	26.1366	12.5052
P2-SC13-264	31		25	-2	10	26.2478	12.5052
P2-SC13-264	31	run2	25	-2	10	26.0377	12.5052
P2-SC13-265	32		25	-2	10	26.6633	13.0077
P2-SC13-265	32	run2	25	-2	10	26.712	13.0077
P2-SC13-265	32		25	-2	10	26.5435	13.0077
P2-SC13-265	32	run2	25	-2	10	26.7184	13.0077
P2-SC13-266	33		25	-2	10	25.5361	10.1719
P2-SC13-266	33	run2	25	-2	10	25.4528	10.1719
P2-SC13-266	33		25	-2	10	25.4639	10.1719
P2-SC13-266	33	run2	25	-2	10	25.4282	10.1719
P2-SC13-273	4		0	-3	14	26.864	11.1052
P2-SC13-273	4	run2	0	-3	14	27.1309	11.1052
P2-SC13-273	16		0	-3	14	26.8698	11.1052
P2-SC13-273	16	run2	0	-3	14	27.0141	11.1052
P2-SC13-274	5		0	-3	14	27.591	11.0758
P2-SC13-274	5	run2	0	-3	14	27.788	11.0758
P2-SC13-274	17		0	-3	14	27.2902	11.0758
P2-SC13-274	17	run2	0	-3	14	27.4889	11.0758
P2-SC13-275	6		0	-3	14	27.3579	11.6861
P2-SC13-275	6	run2	0	-3	14	27.6853	11.6861
P2-SC13-275	18		0	-3	14	27.2649	11.6861
P2-SC13-275	18	run2	0	-3	14	27.3519	11.6861
P2-SC13-279	10		2.5	-3	14	30.9691	11.1309
P2-SC13-279	10	run2	2.5	-3	14	29.7931	11.1309
P2-SC13-279	22		2.5	-3	14	29.6425	11.1309
P2-SC13-279	22	run2	2.5	-3	14	29.7397	11.1309
P2-SC13-280	11		2.5	-3	14	30.2829	11.3767
P2-SC13-280	11	run2	2.5	-3	14	30.3249	11.3767
P2-SC13-280	23		2.5	-3	14	30.025	11.3767
P2-SC13-280	23	run2	2.5	-3	14	30.3617	11.3767
P2-SC13-281	12		2.5	-3	14	29.8723	12.534
P2-SC13-281	12	run2	2.5	-3	14	30.2671	12.534
P2-SC13-281	24		2.5	-3	14	29.8841	12.534
P2-SC13-281	24	run2	2.5	-3	14	29.885	12.534
P2-SC13-285	28		10	-3	14	30.9678	12.2073
P2-SC13-285	28	run2	10	-3	14	31.2221	12.2073
P2-SC13-285	40		10	-3	14	31.096	12.2073
P2-SC13-285	40	run2	10	-3	14	31.2503	12.2073
P2-SC13-286	29		10	-3	14	31.3787	12.8503
P2-SC13-286	29	run2	10	-3	14	31.609	12.8503
P2-SC13-286	41		10	-3	14	31.1643	12.8503
P2-SC13-286	41	run2	10	-3	14	31.3381	12.8503
P2-SC13-287	30		10	-3	14	31.1571	12.2002
P2-SC13-287	30	run2	10	-3	14	31.5123	12.2002
P2-SC13-287	42		10	-3	14	31.2915	12.2002
P2-SC13-287	42	run2	10	-3	14	31.1924	12.2002
P2-SC13-291	34		25	-3	14	31.9066	13.5939
P2-SC13-291	34	run2	25	-3	14	32.4504	13.5939
P2-SC13-291	46		25	-3	14	32.1216	13.5939
P2-SC13-291	46	run2	25	-3	14	32.367	13.5939
P2-SC13-292	35		25	-3	14	32.7265	13.3615
P2-SC13-292	35	run2	25	-3	14	32.8927	13.3615
P2-SC13-292	47		25	-3	14	32.7454	13.3615
P2-SC13-292	47	run2	25	-3	14	32.7622	13.3615
P2-SC13-293	36		25	-3	14	31.8227	12.2196
P2-SC13-293	36	run2	25	-3	14	31.9077	12.2196
P2-SC13-293	48		25	-3	14	31.5485	12.2196
P2-SC13-293	48	run2	25	-3	14	31.8947	12.2196
P2-SC13-270	1		0	-2	14	25.7043	11.2642
P2-SC13-270	1	run2	0	-2	14	25.9137	11.2642
P2-SC13-270	13		0	-2	14	25.4753	11.2642
P2-SC13-270	13	run2	0	-2	14	25.7438	11.2642
P2-SC13-271	2		0	-2	14	26.0304	11.903
P2-SC13-271	2	run2	0	-2	14	26.4094	11.903
P2-SC13-271	14		0	-2	14	25.9853	11.903
P2-SC13-271	14	run2	0	-2	14	26.4127	11.903
P2-SC13-272	3		0	-2	14	26.1404	12.104
P2-SC13-272	3	run2	0	-2	14	26.6165	12.104
P2-SC13-272	15		0	-2	14	26.0135	12.104
P2-SC13-272	15	run2	0	-2	14	26.357	12.104
P2-SC13-276	7		2.5	-2	14	28.4265	12.8128
P2-SC13-276	7	run2	2.5	-2	14	29.0832	12.8128
P2-SC13-276	19		2.5	-2	14	28.8202	12.8128
P2-SC13-276	19	run2	2.5	-2	14	28.557	12.8128
P2-SC13-277	8		2.5	-2	14	28.4182	11.7605
P2-SC13-277	8	run2	2.5	-2	14	28.6693	11.7605
P2-SC13-277	20		2.5	-2	14	28.4531	11.7605
P2-SC13-277	20	run2	2.5	-2	14	28.5937	11.7605
P2-SC13-278	9		2.5	-2	14	28.485	14.0754
P2-SC13-278	9	run2	2.5	-2	14	28.6131	14.0754
P2-SC13-278	21		2.5	-2	14	28.4876	14.0754
P2-SC13-278	21	run2	2.5	-2	14	28.6519	14.0754
P2-SC13-282	25		10	-2	14	27.0468	11.7643
P2-SC13-282	25	run2	10	-2	14	27.4445	11.7643
P2-SC13-282	37		10	-2	14	27.0117	11.7643
P2-SC13-282	37	run2	10	-2	14	27.2285	11.7643
P2-SC13-283	26		10	-2	14	25.9973	12.6128
P2-SC13-283	26	run2	10	-2	14	26.6992	12.6128
P2-SC13-283	38		10	-2	14	26.0638	12.6128
P2-SC13-283	38	run2	10	-2	14	26.6503	12.6128
P2-SC13-284	27		10	-2	14	28.423	12.5817
P2-SC13-284	27	run2	10	-2	14	28.9161	12.5817
P2-SC13-284	39		10	-2	14	28.4895	12.5817
P2-SC13-284	39	run2	10	-2	14	28.7964	12.5817
P2-SC13-288	31		25	-2	14	28.4304	11.9655
P2-SC13-288	31	run2	25	-2	14	28.879	11.9655
P2-SC13-288	43		25	-2	14	28.3257	11.9655
P2-SC13-288	43	run2	25	-2	14	28.6959	11.9655
P2-SC13-289	32		25	-2	14	28.881	15.0198
P2-SC13-289	32	run2	25	-2	14	29.4163	15.0198
P2-SC13-289	44		25	-2	14	28.8143	15.0198
P2-SC13-289	44	run2	25	-2	14	29.4393	15.0198
P2-SC13-290	33		25	-2	14	28.704	11.9873
P2-SC13-290	33	run2	25	-2	14	28.9725	11.9873
P2-SC13-290	45		25	-2	14	28.4049	11.9873
P2-SC13-290	45	run2	25	-2	14	28.7868	11.9873
P2-SC13-297	4		0	-3	21	25.9825	10.2791
P2-SC13-297	4	run2	0	-3	21	26.5661	10.2791
P2-SC13-297	16		0	-3	21	26.0927	10.2791
P2-SC13-297	16	run2	0	-3	21	26.5507	10.2791
P2-SC13-298	5		0	-3	21	25.2491	10.0404
P2-SC13-298	5	run2	0	-3	21	25.6972	10.0404
P2-SC13-298	17		0	-3	21	25.22	10.0404
P2-SC13-298	17	run2	0	-3	21	25.8599	10.0404
P2-SC13-299	6		0	-3	21	26.5683	11.487
P2-SC13-299	6	run2	0	-3	21	27.1935	11.487
P2-SC13-299	18		0	-3	21	26.8472	11.487
P2-SC13-299	18	run2	0	-3	21	27.2893	11.487
P2-SC13-303	10		2.5	-3	21	27.2422	9.62594
P2-SC13-303	10	run2	2.5	-3	21	27.6936	9.62594
P2-SC13-303	22		2.5	-3	21	27.3959	9.62594
P2-SC13-303	22	run2	2.5	-3	21	27.8593	9.62594
P2-SC13-304	11		2.5	-3	21	26.5092	10.9131
P2-SC13-304	11	run2	2.5	-3	21	26.8992	10.9131
P2-SC13-304	23		2.5	-3	21	26.4446	10.9131
P2-SC13-304	23	run2	2.5	-3	21	27.1082	10.9131
P2-SC13-305	12		2.5	-3	21	27.2334	11.4698
P2-SC13-305	12	run2	2.5	-3	21	27.6599	11.4698
P2-SC13-305	24		2.5	-3	21	27.3193	11.4698
P2-SC13-305	24	run2	2.5	-3	21	27.4268	11.4698
P2-SC13-309	28		10	-3	21	35.0753	11.1395
P2-SC13-309	28	run2	10	-3	21	29.8979	11.1395
P2-SC13-309	40		10	-3	21	36.2454	11.1395
P2-SC13-309	40	run2	10	-3	21	29.7076	11.1395
P2-SC13-310	29		10	-3	21	28.8212	11.5924
P2-SC13-310	29	run2	10	-3	21	29.4486	11.5924
P2-SC13-310	41		10	-3	21	28.5447	11.5924
P2-SC13-310	41	run2	10	-3	21	29.4896	11.5924
P2-SC13-311	30		10	-3	21	27.2161	11.7428
P2-SC13-311	30	run2	10	-3	21	27.7352	11.7428
P2-SC13-311	42		10	-3	21	27.0887	11.7428
P2-SC13-311	42	run2	10	-3	21	27.4948	11.7428
P2-SC13-315	34		25	-3	21	29.159	10.7733
P2-SC13-315	34	run2	25	-3	21	29.7509	10.7733
P2-SC13-315	46		25	-3	21	29.1505	10.7733
P2-SC13-315	46	run2	25	-3	21	29.5977	10.7733
P2-SC13-316	35		25	-3	21	27.4678	11.2349
P2-SC13-316	35	run2	25	-3	21	28.0655	11.2349
P2-SC13-316	47		25	-3	21	27.3895	11.2349
P2-SC13-316	47	run2	25	-3	21	27.9939	11.2349
P2-SC13-317	36		25	-3	21	28.7097	13.2562
P2-SC13-317	36	run2	25	-3	21	29.2863	13.2562
P2-SC13-317	48		25	-3	21	28.6631	13.2562
P2-SC13-317	48	run2	25	-3	21	29.2762	13.2562
P2-SC13-294	1		0	-2	21	25.8403	11.3133
P2-SC13-294	1	run2	0	-2	21	26.3225	11.3133
P2-SC13-294	13		0	-2	21	25.74	11.3133
P2-SC13-294	13	run2	0	-2	21	26.1663	11.3133
P2-SC13-295	2		0	-2	21	26.0408	10.2095
P2-SC13-295	2	run2	0	-2	21	26.3353	10.2095
P2-SC13-295	14		0	-2	21	25.9744	10.2095
P2-SC13-295	14	run2	0	-2	21	26.5212	10.2095
P2-SC13-296	3		0	-2	21	25.2104	9.85188
P2-SC13-296	3	run2	0	-2	21	25.7985	9.85188
P2-SC13-296	15		0	-2	21	25.2456	9.85188
P2-SC13-296	15	run2	0	-2	21	25.8702	9.85188
P2-SC13-300	7		2.5	-2	21	28.0289	11.5766
P2-SC13-300	7	run2	2.5	-2	21	28.7443	11.5766
P2-SC13-300	19		2.5	-2	21	28.2275	11.5766
P2-SC13-300	19	run2	2.5	-2	21	29.2793	11.5766
P2-SC13-301	8		2.5	-2	21	26.9618	10.2682
P2-SC13-301	8	run2	2.5	-2	21	27.6221	10.2682
P2-SC13-301	20		2.5	-2	21	26.8862	10.2682
P2-SC13-301	20	run2	2.5	-2	21	27.4756	10.2682
P2-SC13-302	9		2.5	-2	21	28.3547	10.7314
P2-SC13-302	9	run2	2.5	-2	21	29.8256	10.7314
P2-SC13-302	21		2.5	-2	21	28.4861	10.7314
P2-SC13-302	21	run2	2.5	-2	21	28.863	10.7314
P2-SC13-306	25		10	-2	21	25.8893	11.1878
P2-SC13-306	25	run2	10	-2	21	26.4044	11.1878
P2-SC13-306	37		10	-2	21	25.9009	11.1878
P2-SC13-306	37	run2	10	-2	21	26.4256	11.1878
P2-SC13-307	26		10	-2	21	25.0819	9.93654
P2-SC13-307	26	run2	10	-2	21	25.9355	9.93654
P2-SC13-307	38		10	-2	21	25.1658	9.93654
P2-SC13-307	38	run2	10	-2	21	25.6791	9.93654
P2-SC13-308	27		10	-2	21	27.1979	9.78558
P2-SC13-308	27	run2	10	-2	21	27.786	9.78558
P2-SC13-308	39		10	-2	21	28.4926	9.78558
P2-SC13-308	39	run2	10	-2	21	27.7562	9.78558
P2-SC13-312	31		25	-2	21	26.2541	12.2932
P2-SC13-312	31	run2	25	-2	21	26.5312	12.2932
P2-SC13-312	43		25	-2	21	26.0836	12.2932
P2-SC13-312	43	run2	25	-2	21	26.4176	12.2932
P2-SC13-313	32		25	-2	21	26.6985	11.7426
P2-SC13-313	32	run2	25	-2	21	27.3408	11.7426
P2-SC13-313	44		25	-2	21	26.6823	11.7426
P2-SC13-313	44	run2	25	-2	21	27.0824	11.7426
P2-SC13-314	33		25	-2	21	26.2616	10.842
P2-SC13-314	33	run2	25	-2	21	26.8913	10.842
P2-SC13-314	45		25	-2	21	26.3067	10.842
P2-SC13-314	45	run2	25	-2	21	26.7133	10.842

## Sheet: Ribv inhib Stdy 4
Cell	Plate	count	total area	average size	% area	Mean		RIBV time	ABV	Black pixels	White pixels	Percent black	Percent white	Black/white ratio			Cell	Plate	count	total area	average size	% area	Mean		RIBV time	ABV	Black pixels	White pixels	Percent black	Percent white	Black/white ratio			Cell	Plate	count	total area	average size	% area	Mean		RIBV time	ABV	Black pixels	White pixels	Percent black	Percent white	Black/white ratio
1	Scan-121213-0010 - Contrast&threshold.tif	2	0.0002828	0.0001414	0.138	255		0	0	128374	3062	97.6703	2.3297	41.9249			9	Scan-121213-0010 - Contrast&threshold.tif	20	0.004	0.0001755	1.709	255		0	-3	125679	5757	95.6199	4.3801	21.8306			17	Scan-121213-0010 - Contrast&threshold.tif	63	0.026	0.0004144	12.713	255		0	-2	107757	23679	81.9844	18.0156	4.5507
2	Scan-121213-0010 - Contrast&threshold.tif	3	0.0005391	0.0001797	0.262	255		1	0	126056	5380	95.9068	4.0932	23.4305			10	Scan-121213-0010 - Contrast&threshold.tif	0	0	NaN	0	NaN		1	-3	131074	362	99.7246	0.2754	362.083			18	Scan-121213-0010 - Contrast&threshold.tif	1	0.0001063	0.0001063	0.052	255		1	-2	130266	1170	99.1098	0.8902	111.338
3	Scan-121213-0010 - Contrast&threshold.tif	20	0.005	0.0002574	2.507	255		2	0	119830	11606	91.1698	8.8302	10.3248			11	Scan-121213-0010 - Contrast&threshold.tif	2	0.0005328	0.0002664	0.259	255		2	-3	130495	941	99.2841	0.7159	138.677			19	Scan-121213-0010 - Contrast&threshold.tif	0	0	NaN	0	NaN		2	-2	130325	1111	99.1547	0.8453	117.304
4	Scan-121213-0010 - Contrast&threshold.tif	4	0.0008516	0.0002129	0.415	255		5	0	127702	3734	97.1591	2.8409	34.1998			12	Scan-121213-0010 - Contrast&threshold.tif	2	0.0003594	0.0001797	0.175	255		5	-3	130730	706	99.4629	0.5371	185.17			20	Scan-121213-0010 - Contrast&threshold.tif	0	0	NaN	0	NaN		5	-2	131157	279	99.7877	0.2123	470.097
5	Scan-121213-0010 - Contrast&threshold.tif	1	0.0001781	0.0001781	0.087	255		0	0	129856	1580	98.7979	1.2021	82.1873			13	Scan-121213-0010 - Contrast&threshold.tif	4	0.0005156	0.0001289	0.251	255		0	-3	129057	2379	98.19	1.81	54.2484			21	Scan-121213-0010 - Contrast&threshold.tif	32	0.021	0.0006508	10.141	255		0	-2	112342	19094	85.4728	14.5272	5.8836
6	Scan-121213-0010 - Contrast&threshold.tif	0	0	NaN	0	NaN		1	0	129805	1631	98.7591	1.2409	79.5861			14	Scan-121213-0010 - Contrast&threshold.tif	0	0	NaN	0	NaN		1	-3	130111	1325	98.9919	1.0081	98.197			22	Scan-121213-0010 - Contrast&threshold.tif	1	0.000225	0.000225	0.11	255		1	-2	129355	2081	98.4167	1.5833	62.16
7	Scan-121213-0010 - Contrast&threshold.tif	0	0	NaN	0	NaN		2	0	129839	1597	98.785	1.215	81.3018			15	Scan-121213-0010 - Contrast&threshold.tif	0	0	NaN	0	NaN		2	-3	130753	683	99.4804	0.5196	191.439			23	Scan-121213-0010 - Contrast&threshold.tif	1	0.0001297	0.0001297	0.063	255		2	-2	130070	1366	98.9607	1.0393	95.2196
8	Scan-121213-0010 - Contrast&threshold.tif	1	0.0002594	0.0002594	0.126	255		5	0	130298	1138	99.1342	0.8658	114.497			16	Scan-121213-0010 - Contrast&threshold.tif	0	0	NaN	0	NaN		5	-3	131019	417	99.6827	0.3173	314.194			24	Scan-121213-0010 - Contrast&threshold.tif	0	0	NaN	0	NaN		5	-2	131196	240	99.8174	0.1826	546.65
Cell	Plate	count	total area	average size	% area	Mean		RIBV time	ABV	Black pixels	White pixels	Percent black	Percent white	Black/white ratio			Cell	Plate	count	total area	average size	% area	Mean		RIBV time	ABV	Black pixels	White pixels	Percent black	Percent white	Black/white ratio			Cell	Plate	count	total area	average size	% area	Mean		RIBV time	ABV	Black pixels	White pixels	Percent black	Percent white	Black/white ratio
1	Scan-121213-0009 - Contrast&threshold.tif	3	0.0003625	0.0001208	0.171	255		0	0	131431	4245	96.8712	3.1288	30.9614			9	Scan-121213-0009 - Contrast&threshold.tif	12	0.003	0.0002177	1.232	255		0	-3	130407	5269	96.1165	3.8835	24.7499			17	Scan-121213-0009 - Contrast&threshold.tif	85	0.032	0.0003817	15.303	255		0	-2	106603	29073	78.5717	21.4283	3.6667
2	Scan-121213-0009 - Contrast&threshold.tif	7	0.001	0.0001888	0.624	255		1	0	128559	7117	94.7544	5.2456	18.0637			10	Scan-121213-0009 - Contrast&threshold.tif	0	0	NaN	0	NaN		1	-3	133690	1986	98.5362	1.4638	67.3162			18	Scan-121213-0009 - Contrast&threshold.tif	3	0.0004469	0.000149	0.211	255		1	-2	133162	2514	98.1471	1.8529	52.9682
3	Scan-121213-0009 - Contrast&threshold.tif	2	0.0002297	0.0001148	0.108	255		2	0	130489	5187	96.1769	3.8231	25.1569			11	Scan-121213-0009 - Contrast&threshold.tif	0	0	NaN	0	NaN		2	-3	134322	1354	99.002	0.998	99.2038			19	Scan-121213-0009 - Contrast&threshold.tif	4	0.001	0.0002926	0.552	255		2	-2	130517	5159	96.1976	3.8024	25.2989
4	Scan-121213-0009 - Contrast&threshold.tif	0	0	NaN	0	NaN		5	0	134017	1659	98.7772	1.2228	80.7818			12	Scan-121213-0009 - Contrast&threshold.tif	0	0	NaN	0	NaN		5	-3	134921	755	99.4435	0.5565	178.703			20	Scan-121213-0009 - Contrast&threshold.tif	0	0	NaN	0	NaN		5	-2	135336	340	99.7494	0.2506	398.047
5	Scan-121213-0009 - Contrast&threshold.tif	0	0	NaN	0	NaN		0	0	134396	1280	99.0566	0.9434	104.997			13	Scan-121213-0009 - Contrast&threshold.tif	17	0.003	0.0002009	1.611	255		0	-3	130375	5301	96.0929	3.9071	24.5944			21	Scan-121213-0009 - Contrast&threshold.tif	76	0.027	0.000349	12.511	255		0	-2	110692	24984	81.5855	18.4145	4.4305
6	Scan-121213-0009 - Contrast&threshold.tif	0	0	NaN	0	NaN		1	0	134323	1353	99.0028	0.9972	99.2779			14	Scan-121213-0009 - Contrast&threshold.tif	1	0.0001391	0.0001391	0.066	255		1	-3	134836	840	99.3809	0.6191	160.519			22	Scan-121213-0009 - Contrast&threshold.tif	0	0	NaN	0	NaN		1	-2	132268	3408	97.4881	2.5119	38.811
7	Scan-121213-0009 - Contrast&threshold.tif	0	0	NaN	0	NaN		2	0	134316	1360	98.9976	1.0024	98.7618			15	Scan-121213-0009 - Contrast&threshold.tif	0	0	NaN	0	NaN		2	-3	134308	1368	98.9917	1.0083	98.1784			23	Scan-121213-0009 - Contrast&threshold.tif	1	0.0001016	0.0001016	0.048	255		2	-2	132781	2895	97.8662	2.1338	45.8656
8	Scan-121213-0009 - Contrast&threshold.tif	1	0.0001125	0.0001125	0.06	255		5	0	117289	2115	98.2287	1.7713	55.4558			16	Scan-121213-0009 - Contrast&threshold.tif	0	0	NaN	0	NaN		5	-3	135355	321	99.7634	0.2366	421.667			24	Scan-121213-0009 - Contrast&threshold.tif	0	0	NaN	0	NaN		5	-2	135424	252	99.8143	0.1857	537.397

## Sheet: Ribv-Guan PCR
	SDS 2.3	AQ Results		1
	Filename	abv-58-ribivarin A and B 3-21-13
	PlateID
	Assay Type	Absolute Quantification
	Run DateTime	2013-03-21 14:26:00
	Operator
	ThermalCycleParams
	Sample Information
	Well	Sample Name		Detector Name	Reporter	Task	Ct
	Slope			cycles/log decade
	Y-Intercept
	R^2
	Well	Sample Name	Rib - guan	Detector Name	Reporter	Task	Ct	18s
run1	1	a1	R25-0	ABV P SET 2 PROBE 2	FAM	Unknown	29.0926	12.2503
run2	1	a1	R25-0	ABV P SET 2 PROBE 2	FAM	Unknown	28.2613	12.2503
run1	2	a2	R25-0	ABV P SET 2 PROBE 2	FAM	Unknown	27.8075	11.6607
run2	2	a2	R25-0	ABV P SET 2 PROBE 2	FAM	Unknown	27.7994	11.6607
run1	3	a3	R10-0	ABV P SET 2 PROBE 2	FAM	Unknown	26.72	10.6217
run2	3	a3	R10-0	ABV P SET 2 PROBE 2	FAM	Unknown	26.5378	10.6217
run1	4	a4	R10-0	ABV P SET 2 PROBE 2	FAM	Unknown	27.0423	10.8378
run2	4	a4	R10-0	ABV P SET 2 PROBE 2	FAM	Unknown	26.7053	10.8378
run1	5	a5	R0-0	ABV P SET 2 PROBE 2	FAM	Unknown	24.0577	10.034
run2	5	a5	R0-0	ABV P SET 2 PROBE 2	FAM	Unknown	23.4441	10.034
run1	6	a6	R0-0	ABV P SET 2 PROBE 2	FAM	Unknown	23.8135	10.5219
run2	6	a6	R0-0	ABV P SET 2 PROBE 2	FAM	Unknown	23.4443	10.5219
run1	7	a7	R25-10	ABV P SET 2 PROBE 2	FAM	Unknown	26.5215	10.5331
run2	7	a7	R25-10	ABV P SET 2 PROBE 2	FAM	Unknown	26.5163	10.5331
run1	8	a8	R25-10	ABV P SET 2 PROBE 2	FAM	Unknown	25.746	10.0913
run2	8	a8	R25-10	ABV P SET 2 PROBE 2	FAM	Unknown	25.7508	10.0913
run1	9	a9	R10-10	ABV P SET 2 PROBE 2	FAM	Unknown	25.1415	10.5712
run2	9	a9	R10-10	ABV P SET 2 PROBE 2	FAM	Unknown	25.0432	10.5712
run1	10	a10	R10-10	ABV P SET 2 PROBE 2	FAM	Unknown	25.2588	10.071
run2	10	a10	R10-10	ABV P SET 2 PROBE 2	FAM	Unknown	25.2427	10.071
run1	11	a11	R0-10	ABV P SET 2 PROBE 2	FAM	Unknown	24.2202	10.0159
run2	11	a11	R0-10	ABV P SET 2 PROBE 2	FAM	Unknown	23.263	10.0159
run1	12	a12	R0-10	ABV P SET 2 PROBE 2	FAM	Unknown	23.7057	10.7834
run2	12	a12	R0-10	ABV P SET 2 PROBE 2	FAM	Unknown	23.6072	10.7834
run1	13	a1	R25-0	ABV P SET 2 PROBE 2	FAM	Unknown	29.5451	12.2503
run2	13	a1	R25-0	ABV P SET 2 PROBE 2	FAM	Unknown	28.5043	12.2503
run1	14	a2	R25-0	ABV P SET 2 PROBE 2	FAM	Unknown	28.1439	11.6607
run2	14	a2	R25-0	ABV P SET 2 PROBE 2	FAM	Unknown	27.9605	11.6607
run1	15	a3	R10-0	ABV P SET 2 PROBE 2	FAM	Unknown	27.1286	10.6217
run2	15	a3	R10-0	ABV P SET 2 PROBE 2	FAM	Unknown	26.7731	10.6217
run1	16	a4	R10-0	ABV P SET 2 PROBE 2	FAM	Unknown	26.826	10.8378
run2	16	a4	R10-0	ABV P SET 2 PROBE 2	FAM	Unknown	26.9202	10.8378
run1	17	a5	R0-0	ABV P SET 2 PROBE 2	FAM	Unknown	23.5581	10.034
run2	17	a5	R0-0	ABV P SET 2 PROBE 2	FAM	Unknown	23.4641	10.034
run1	18	a6	R0-0	ABV P SET 2 PROBE 2	FAM	Unknown	24.2346	10.5219
run2	18	a6	R0-0	ABV P SET 2 PROBE 2	FAM	Unknown	23.5138	10.5219
run1	19	a7	R25-10	ABV P SET 2 PROBE 2	FAM	Unknown	26.2604	10.5331
run2	19	a7	R25-10	ABV P SET 2 PROBE 2	FAM	Unknown	26.4159	10.5331
run1	20	a8	R25-10	ABV P SET 2 PROBE 2	FAM	Unknown	26.0761	10.0913
run2	20	a8	R25-10	ABV P SET 2 PROBE 2	FAM	Unknown	25.7122	10.0913
run1	21	a9	R10-10	ABV P SET 2 PROBE 2	FAM	Unknown	25.3691	10.5712
run2	21	a9	R10-10	ABV P SET 2 PROBE 2	FAM	Unknown	25.104	10.5712
run1	22	a10	R10-10	ABV P SET 2 PROBE 2	FAM	Unknown	25.0495	10.071
run2	22	a10	R10-10	ABV P SET 2 PROBE 2	FAM	Unknown	25.0493	10.071
run1	23	a11	R0-10	ABV P SET 2 PROBE 2	FAM	Unknown	23.3527	10.0159
run2	23	a11	R0-10	ABV P SET 2 PROBE 2	FAM	Unknown	23.4478	10.0159
run1	24	a12	R0-10	ABV P SET 2 PROBE 2	FAM	Unknown	23.7173	10.7834
run2	24	a12	R0-10	ABV P SET 2 PROBE 2	FAM	Unknown	23.5488	10.7834
run1	25	a13	R25-50	ABV P SET 2 PROBE 2	FAM	Unknown	23.9455	10.6292
run2	25	a13	R25-50	ABV P SET 2 PROBE 2	FAM	Unknown	23.4297	10.6292
run1	26	a14	R25-50	ABV P SET 2 PROBE 2	FAM	Unknown	23.6616	9.92534
run2	26	a14	R25-50	ABV P SET 2 PROBE 2	FAM	Unknown	23.0469	9.92534
run1	27	a15	R10-50	ABV P SET 2 PROBE 2	FAM	Unknown	25.1841	18.36
run2	27	a15	R10-50	ABV P SET 2 PROBE 2	FAM	Unknown	24.2699	18.36
run1	28	a16	R10-50	ABV P SET 2 PROBE 2	FAM	Unknown	23.4337	9.94024
run2	28	a16	R10-50	ABV P SET 2 PROBE 2	FAM	Unknown	23.1038	9.94024
run1	29	a17	R0-50	ABV P SET 2 PROBE 2	FAM	Unknown	23.1584	11.6938
run2	29	a17	R0-50	ABV P SET 2 PROBE 2	FAM	Unknown	23.2594	11.6938
run1	30	a18	R0-50	ABV P SET 2 PROBE 2	FAM	Unknown	22.9529	11.6119
run2	30	a18	R0-50	ABV P SET 2 PROBE 2	FAM	Unknown	22.916	11.6119
run1	31	a19	R25-100	ABV P SET 2 PROBE 2	FAM	Unknown	24.6182	11.3408
run2	31	a19	R25-100	ABV P SET 2 PROBE 2	FAM	Unknown	24.3851	11.3408
run1	32	a20	R25-100	ABV P SET 2 PROBE 2	FAM	Unknown	23.9778	10.9075
run2	32	a20	R25-100	ABV P SET 2 PROBE 2	FAM	Unknown	23.8217	10.9075
run1	33	a21	R10-100	ABV P SET 2 PROBE 2	FAM	Unknown	23.1205	10.8513
run2	33	a21	R10-100	ABV P SET 2 PROBE 2	FAM	Unknown	22.993	10.8513
run1	34	a22	R10-100	ABV P SET 2 PROBE 2	FAM	Unknown	23.7722	12.3827
run2	34	a22	R10-100	ABV P SET 2 PROBE 2	FAM	Unknown	23.941	12.3827
run1	35	a23	R0-100	ABV P SET 2 PROBE 2	FAM	Unknown	22.8705	10.2635
run2	35	a23	R0-100	ABV P SET 2 PROBE 2	FAM	Unknown	22.6485	10.2635
run1	36	a24	R0-100	ABV P SET 2 PROBE 2	FAM	Unknown	24.0935	11.5595
run2	36	a24	R0-100	ABV P SET 2 PROBE 2	FAM	Unknown	23.7178	11.5595
run1	37	a13	R25-50	ABV P SET 2 PROBE 2	FAM	Unknown	23.9546	10.6292
run2	37	a13	R25-50	ABV P SET 2 PROBE 2	FAM	Unknown	23.3543	10.6292
run1	38	a14	R25-50	ABV P SET 2 PROBE 2	FAM	Unknown	23.4359	9.92534
run2	38	a14	R25-50	ABV P SET 2 PROBE 2	FAM	Unknown	22.8448	9.92534
run1	39	a15	R10-50	ABV P SET 2 PROBE 2	FAM	Unknown	25.4567	18.36
run2	39	a15	R10-50	ABV P SET 2 PROBE 2	FAM	Unknown	24.4503	18.36
run1	40	a16	R10-50	ABV P SET 2 PROBE 2	FAM	Unknown	23.3335	9.94024
run2	40	a16	R10-50	ABV P SET 2 PROBE 2	FAM	Unknown	23.0587	9.94024
run1	41	a17	R0-50	ABV P SET 2 PROBE 2	FAM	Unknown	23.0357	11.6938
run2	41	a17	R0-50	ABV P SET 2 PROBE 2	FAM	Unknown	23.0666	11.6938
run1	42	a18	R0-50	ABV P SET 2 PROBE 2	FAM	Unknown	23.1498	11.6119
run2	42	a18	R0-50	ABV P SET 2 PROBE 2	FAM	Unknown	22.919	11.6119
run1	43	a19	R25-100	ABV P SET 2 PROBE 2	FAM	Unknown	24.2681	11.3408
run2	43	a19	R25-100	ABV P SET 2 PROBE 2	FAM	Unknown	24.3826	11.3408
run1	44	a20	R25-100	ABV P SET 2 PROBE 2	FAM	Unknown	24.0824	10.9075
run2	44	a20	R25-100	ABV P SET 2 PROBE 2	FAM	Unknown	23.9252	10.9075
run1	45	a21	R10-100	ABV P SET 2 PROBE 2	FAM	Unknown	23.1995	10.8513
run2	45	a21	R10-100	ABV P SET 2 PROBE 2	FAM	Unknown	23.0634	10.8513
run1	46	a22	R10-100	ABV P SET 2 PROBE 2	FAM	Unknown	23.8175	12.3827
run2	46	a22	R10-100	ABV P SET 2 PROBE 2	FAM	Unknown	23.8266	12.3827
run1	47	a23	R0-100	ABV P SET 2 PROBE 2	FAM	Unknown	23.6073	10.2635
run2	47	a23	R0-100	ABV P SET 2 PROBE 2	FAM	Unknown	22.659	10.2635
run1	48	a24	R0-100	ABV P SET 2 PROBE 2	FAM	Unknown	24.3979	11.5595
run2	48	a24	R0-100	ABV P SET 2 PROBE 2	FAM	Unknown	23.8044	11.5595
run1	49	b1	R25-0	ABV P SET 2 PROBE 2	FAM	Unknown	28.3469	11.9738
run2	49	b1	R25-0	ABV P SET 2 PROBE 2	FAM	Unknown	28.5773	11.9738
run1	50	b2	R25-0	ABV P SET 2 PROBE 2	FAM	Unknown	27.9824	12.4032
run2	50	b2	R25-0	ABV P SET 2 PROBE 2	FAM	Unknown	30.6289	12.4032
run1	51	b3	R10-0	ABV P SET 2 PROBE 2	FAM	Unknown	28.1626	12.0723
run2	51	b3	R10-0	ABV P SET 2 PROBE 2	FAM	Unknown	27.4761	12.0723
run1	52	b4	R10-0	ABV P SET 2 PROBE 2	FAM	Unknown	26.8467	11.0007
run2	52	b4	R10-0	ABV P SET 2 PROBE 2	FAM	Unknown	26.8829	11.0007
run1	53	b5	R0-0	ABV P SET 2 PROBE 2	FAM	Unknown	23.4914	10.2644
run2	53	b5	R0-0	ABV P SET 2 PROBE 2	FAM	Unknown	23.6557	10.2644
run1	54	b6	R0-0	ABV P SET 2 PROBE 2	FAM	Unknown	23.2099	10.7565
run2	54	b6	R0-0	ABV P SET 2 PROBE 2	FAM	Unknown	23.3662	10.7565
run1	55	b7	R25-10	ABV P SET 2 PROBE 2	FAM	Unknown	26.2756	10.5554
run2	55	b7	R25-10	ABV P SET 2 PROBE 2	FAM	Unknown	26.1241	10.5554
run1	56	b8	R25-10	ABV P SET 2 PROBE 2	FAM	Unknown	25.9108	11.3382
run2	56	b8	R25-10	ABV P SET 2 PROBE 2	FAM	Unknown	25.8367	11.3382
run1	57	b9	R10-10	ABV P SET 2 PROBE 2	FAM	Unknown	24.8782	10.5221
run2	57	b9	R10-10	ABV P SET 2 PROBE 2	FAM	Unknown	25.2528	10.5221
run1	58	b10	R10-10	ABV P SET 2 PROBE 2	FAM	Unknown	26.2104	11.6277
run2	58	b10	R10-10	ABV P SET 2 PROBE 2	FAM	Unknown	25.4199	11.6277
run1	59	b11	R0-10	ABV P SET 2 PROBE 2	FAM	Unknown	22.7125	10.1968
run2	59	b11	R0-10	ABV P SET 2 PROBE 2	FAM	Unknown	23.2657	10.1968
run1	60	b12	R0-10	ABV P SET 2 PROBE 2	FAM	Unknown	23.2876	10.3457
run2	60	b12	R0-10	ABV P SET 2 PROBE 2	FAM	Unknown	23.3893	10.3457
run1	61	b1	R25-0	ABV P SET 2 PROBE 2	FAM	Unknown	28.7265	11.9738
run2	61	b1	R25-0	ABV P SET 2 PROBE 2	FAM	Unknown	28.5944	11.9738
run1	62	b2	R25-0	ABV P SET 2 PROBE 2	FAM	Unknown	28.0471	12.4032
run2	62	b2	R25-0	ABV P SET 2 PROBE 2	FAM	Unknown	27.8505	12.4032
run1	63	b3	R10-0	ABV P SET 2 PROBE 2	FAM	Unknown	27.5053	12.0723
run2	63	b3	R10-0	ABV P SET 2 PROBE 2	FAM	Unknown	27.4001	12.0723
run1	64	b4	R10-0	ABV P SET 2 PROBE 2	FAM	Unknown	26.7287	11.0007
run2	64	b4	R10-0	ABV P SET 2 PROBE 2	FAM	Unknown	26.9811	11.0007
run1	65	b5	R0-0	ABV P SET 2 PROBE 2	FAM	Unknown	23.6621	10.2644
run2	65	b5	R0-0	ABV P SET 2 PROBE 2	FAM	Unknown	23.6211	10.2644
run1	66	b6	R0-0	ABV P SET 2 PROBE 2	FAM	Unknown	23.3578	10.7565
run2	66	b6	R0-0	ABV P SET 2 PROBE 2	FAM	Unknown	23.2839	10.7565
run1	67	b7	R25-10	ABV P SET 2 PROBE 2	FAM	Unknown	26.0784	10.5554
run2	67	b7	R25-10	ABV P SET 2 PROBE 2	FAM	Unknown	26.2351	10.5554
run1	68	b8	R25-10	ABV P SET 2 PROBE 2	FAM	Unknown	25.9692	11.3382
run2	68	b8	R25-10	ABV P SET 2 PROBE 2	FAM	Unknown	26.2097	11.3382
run1	69	b9	R10-10	ABV P SET 2 PROBE 2	FAM	Unknown	24.7778	10.5221
run2	69	b9	R10-10	ABV P SET 2 PROBE 2	FAM	Unknown	24.9337	10.5221
run1	70	b10	R10-10	ABV P SET 2 PROBE 2	FAM	Unknown	25.0438	11.6277
run2	70	b10	R10-10	ABV P SET 2 PROBE 2	FAM	Unknown	25.2639	11.6277
run1	71	b11	R0-10	ABV P SET 2 PROBE 2	FAM	Unknown	23.1674	10.1968
run2	71	b11	R0-10	ABV P SET 2 PROBE 2	FAM	Unknown	23.313	10.1968
run1	72	b12	R0-10	ABV P SET 2 PROBE 2	FAM	Unknown	23.1673	10.3457
run2	72	b12	R0-10	ABV P SET 2 PROBE 2	FAM	Unknown	23.1573	10.3457
run1	73	b13	R25-50	ABV P SET 2 PROBE 2	FAM	Unknown	23.5192	10.4575
run2	73	b13	R25-50	ABV P SET 2 PROBE 2	FAM	Unknown	23.5791	10.4575
run1	74	b14	R25-50	ABV P SET 2 PROBE 2	FAM	Unknown	23.7279	10.7481
run2	74	b14	R25-50	ABV P SET 2 PROBE 2	FAM	Unknown	23.9239	10.7481
run1	75	b15	R10-50	ABV P SET 2 PROBE 2	FAM	Unknown	23.2631	10.6533
run2	75	b15	R10-50	ABV P SET 2 PROBE 2	FAM	Unknown	23.2557	10.6533
run1	76	b16	R10-50	ABV P SET 2 PROBE 2	FAM	Unknown	23.0983	10.108
run2	76	b16	R10-50	ABV P SET 2 PROBE 2	FAM	Unknown	23.2284	10.108
run1	77	b17	R0-50	ABV P SET 2 PROBE 2	FAM	Unknown	23.1794	10.4307
run2	77	b17	R0-50	ABV P SET 2 PROBE 2	FAM	Unknown	23.3718	10.4307
run1	78	b18	R0-50	ABV P SET 2 PROBE 2	FAM	Unknown	23.0755	10.6759
run2	78	b18	R0-50	ABV P SET 2 PROBE 2	FAM	Unknown	23.2253	10.6759
run1	79	b19	R25-100	ABV P SET 2 PROBE 2	FAM	Unknown	24.4248	12.5734
run2	79	b19	R25-100	ABV P SET 2 PROBE 2	FAM	Unknown	24.497	12.5734
run1	80	b20	R25-100	ABV P SET 2 PROBE 2	FAM	Unknown	24.4369	11.5306
run2	80	b20	R25-100	ABV P SET 2 PROBE 2	FAM	Unknown	24.643	11.5306
run1	81	b21	R10-100	ABV P SET 2 PROBE 2	FAM	Unknown	24.0446	11.1469
run2	81	b21	R10-100	ABV P SET 2 PROBE 2	FAM	Unknown	24.0916	11.1469
run1	82	b22	R10-100	ABV P SET 2 PROBE 2	FAM	Unknown	23.8671	11.2431
run2	82	b22	R10-100	ABV P SET 2 PROBE 2	FAM	Unknown	23.831	11.2431
run1	83	b23	R0-100	ABV P SET 2 PROBE 2	FAM	Unknown	23.6827	11.1406
run2	83	b23	R0-100	ABV P SET 2 PROBE 2	FAM	Unknown	23.7777	11.1406
run1	84	b24	R0-100	ABV P SET 2 PROBE 2	FAM	Unknown	23.6622	11.2364
run2	84	b24	R0-100	ABV P SET 2 PROBE 2	FAM	Unknown	23.8717	11.2364
run1	85	b13	R25-50	ABV P SET 2 PROBE 2	FAM	Unknown	23.6609	10.4575
run2	85	b13	R25-50	ABV P SET 2 PROBE 2	FAM	Unknown	23.7917	10.4575
run1	86	b14	R25-50	ABV P SET 2 PROBE 2	FAM	Unknown	23.7337	10.7481
run2	86	b14	R25-50	ABV P SET 2 PROBE 2	FAM	Unknown	24.0156	10.7481
run1	87	b15	R10-50	ABV P SET 2 PROBE 2	FAM	Unknown	23.0404	10.6533
run2	87	b15	R10-50	ABV P SET 2 PROBE 2	FAM	Unknown	23.2137	10.6533
run1	88	b16	R10-50	ABV P SET 2 PROBE 2	FAM	Unknown	23.0926	10.108
run2	88	b16	R10-50	ABV P SET 2 PROBE 2	FAM	Unknown	23.1543	10.108
run1	89	b17	R0-50	ABV P SET 2 PROBE 2	FAM	Unknown	22.9901	10.4307
run2	89	b17	R0-50	ABV P SET 2 PROBE 2	FAM	Unknown	23.2755	10.4307
run1	90	b18	R0-50	ABV P SET 2 PROBE 2	FAM	Unknown	23.2203	10.6759
run2	90	b18	R0-50	ABV P SET 2 PROBE 2	FAM	Unknown	23.4452	10.6759
run1	91	b19	R25-100	ABV P SET 2 PROBE 2	FAM	Unknown	24.543	12.5734
run2	91	b19	R25-100	ABV P SET 2 PROBE 2	FAM	Unknown	24.605	12.5734
run1	92	b20	R25-100	ABV P SET 2 PROBE 2	FAM	Unknown	24.3271	11.5306
run2	92	b20	R25-100	ABV P SET 2 PROBE 2	FAM	Unknown	24.3349	11.5306
run1	93	b21	R10-100	ABV P SET 2 PROBE 2	FAM	Unknown	24.0062	11.1469
run2	93	b21	R10-100	ABV P SET 2 PROBE 2	FAM	Unknown	24.0505	11.1469
run1	94	b22	R10-100	ABV P SET 2 PROBE 2	FAM	Unknown	23.7486	11.2431
run2	94	b22	R10-100	ABV P SET 2 PROBE 2	FAM	Unknown	23.4413	11.2431
run1	95	b23	R0-100	ABV P SET 2 PROBE 2	FAM	Unknown	23.5422	11.1406
run2	95	b23	R0-100	ABV P SET 2 PROBE 2	FAM	Unknown	23.6288	11.1406
run1	96	b24	R0-100	ABV P SET 2 PROBE 2	FAM	Unknown	23.3867	11.2364
run2	96	b24	R0-100	ABV P SET 2 PROBE 2	FAM	Unknown	23.8061	11.2364
	Slope			cycles/log decade
	Y-Intercept
	R^2
	NAP	LPL

## Sheet: Ribv-Guan IHC
Cell	Ribv	Guan	Plate	count	Percent white				Cell	Ribv	Guan	Plate	count	Percent white			Cell	Ribv	Guan	Plate	count	Percent white
1	0	100	Scan-130228-0005 contrast&thres.tif	5	3.407				1	0	100	Scan-130228-0007 contrast&thres.tif	28	41.0945			1	0	100	Scan-130228-0008 contrast&thres.tif	12	7.9788
2	0	50	Scan-130228-0005 contrast&thres.tif	35	28.4235				2	0	50	Scan-130228-0007 contrast&thres.tif	31	48.72			2	0	50	Scan-130228-0008 contrast&thres.tif	46	15.9765
3	0	10	Scan-130228-0005 contrast&thres.tif	17	52.1193				3	0	10	Scan-130228-0007 contrast&thres.tif	22	55.7072			3	0	10	Scan-130228-0008 contrast&thres.tif	43	17.3478
4	0	0	Scan-130228-0005 contrast&thres.tif	14	41.1504				4	0	0	Scan-130228-0007 contrast&thres.tif	36	46.6162			4	0	0	Scan-130228-0008 contrast&thres.tif	31	13.4768
5	10	100	Scan-130228-0005 contrast&thres.tif	4	1.7311				5	0	100	Scan-130228-0007 contrast&thres.tif	40	19.0779			5	0	100	Scan-130228-0008 contrast&thres.tif	10	7.2019
6	10	50	Scan-130228-0005 contrast&thres.tif	7	4.5432				6	0	50	Scan-130228-0007 contrast&thres.tif					6	0	50	Scan-130228-0008 contrast&thres.tif	11	7.6643
7	10	10	Scan-130228-0005 contrast&thres.tif	3	5.2911				7	0	10	Scan-130228-0007 contrast&thres.tif	32	19.8671			7	0	10	Scan-130228-0008 contrast&thres.tif	24	11.8604
8	10	0	Scan-130228-0005 contrast&thres.tif	15	8.9411				8	0	0	Scan-130228-0007 contrast&thres.tif	35	24.1498			8	0	0	Scan-130228-0008 contrast&thres.tif	11	6.0184
9	25	100	Scan-130228-0005 contrast&thres.tif	2	1.1709				9	10	100	Scan-130228-0007 contrast&thres.tif	28	13.4078			9	10	100	Scan-130228-0008 contrast&thres.tif	20	8.0369
10	25	50	Scan-130228-0005 contrast&thres.tif	2	1.5528				10	10	50	Scan-130228-0007 contrast&thres.tif	31	13.4611			10	10	50	Scan-130228-0008 contrast&thres.tif	5	5.9754
11	25	10	Scan-130228-0005 contrast&thres.tif	14	4.8201				11	10	10	Scan-130228-0007 contrast&thres.tif	10	9.2178			11	10	10	Scan-130228-0008 contrast&thres.tif	0	4.4699
12	25	0	Scan-130228-0005 contrast&thres.tif	8	5.1854				12	10	0	Scan-130228-0007 contrast&thres.tif	1	5.0928			12	10	0	Scan-130228-0008 contrast&thres.tif	0	1.489
13	0	100	Scan-130228-0005 contrast&thres.tif	19	8.68				13	10	100	Scan-130228-0007 contrast&thres.tif	35	16.9748			13	10	100	Scan-130228-0008 contrast&thres.tif	9	5.3252
14	0	50	Scan-130228-0005 contrast&thres.tif	25	10.8853				14	10	50	Scan-130228-0007 contrast&thres.tif	35	21.2034			14	10	50	Scan-130228-0008 contrast&thres.tif	9	8.4849
15	0	10	Scan-130228-0005 contrast&thres.tif	22	8.4322				15	10	10	Scan-130228-0007 contrast&thres.tif	9	9.7766			15	10	10	Scan-130228-0008 contrast&thres.tif	0	2.9741
16	0	0	Scan-130228-0005 contrast&thres.tif	44	16.2829				16	10	0	Scan-130228-0007 contrast&thres.tif	11	8.9566			16	10	0	Scan-130228-0008 contrast&thres.tif	0	2.3956
17	10	100	Scan-130228-0005 contrast&thres.tif	8	4.282				17	25	100	Scan-130228-0007 contrast&thres.tif	20	10.7791			17	25	100	Scan-130228-0008 contrast&thres.tif	1	3.7714
18	10	50	Scan-130228-0005 contrast&thres.tif	32	11.4242				18	25	50	Scan-130228-0007 contrast&thres.tif	40	20.3362			18	25	50	Scan-130228-0008 contrast&thres.tif	5	6.5366
19	10	10	Scan-130228-0005 contrast&thres.tif	1	2.3221				19	25	10	Scan-130228-0007 contrast&thres.tif	7	8.3004			19	25	10	Scan-130228-0008 contrast&thres.tif	1	5.1691
20	10	0	Scan-130228-0005 contrast&thres.tif	5	4.7665				20	25	0	Scan-130228-0007 contrast&thres.tif	4	5.7235			20	25	0	Scan-130228-0008 contrast&thres.tif	0	1.6904
21	25	100	Scan-130228-0005 contrast&thres.tif	22	8.7818				21	25	100	Scan-130228-0007 contrast&thres.tif	15	6.6656			21	25	100	Scan-130228-0008 contrast&thres.tif	1	2.1414
22	25	50	Scan-130228-0005 contrast&thres.tif	20	8.478				22	25	50	Scan-130228-0007 contrast&thres.tif	28	13.3065			22	25	50	Scan-130228-0008 contrast&thres.tif	11	7.7714
23	25	10	Scan-130228-0005 contrast&thres.tif	4	2.2369				23	25	10	Scan-130228-0007 contrast&thres.tif	4	7.0204			23	25	10	Scan-130228-0008 contrast&thres.tif	1	3.0594
24	25	0	Scan-130228-0005 contrast&thres.tif	3	2.169				24	25	0	Scan-130228-0007 contrast&thres.tif	0	3.4518			24	25	0	Scan-130228-0008 contrast&thres.tif	0	1.8239

## Sheet: Ribv-Baic
	Sample Name	Rib	Bac	ABV	Well	Sample Name	Detector Name	Reporter	Task	Ct	18s geo mean								Sample Name	Rib	Bac	ABV	Well	Sample Name	Detector Name	Reporter	Task	Ct	18s geo mean
run1	P2-SC13-195-1	0	0	0	1	P2-SC13-195-1	ABV P SET 2 PROBE 2	FAM	Unknown	Undetermined	10.6121							run1	P2-SC13-195-1	0	0	0	1	P2-SC13-196-1	ABV P SET 2 PROBE 2	FAM	Unknown	Undetermined	9.83576
run1	P2-SC13-195-1	0	0	0	13	P2-SC13-195-1	ABV P SET 2 PROBE 2	FAM	Unknown	Undetermined	10.6121							run1	P2-SC13-195-1	0	0	0	13	P2-SC13-196-1	ABV P SET 2 PROBE 2	FAM	Unknown	Undetermined	9.83576
run 2	P2-SC13-195-1	0	0	0	1	P2-SC13-195-1	ABV P SET 2 PROBE 2	FAM	Unknown	Undetermined	10.6121							run2	P2-SC13-195-1	0	0	0	1	P2-SC13-196-1	ABV P SET 2 PROBE 2	FAM	Unknown	Undetermined	9.83576
run 2	P2-SC13-195-1	0	0	0	13	P2-SC13-195-1	ABV P SET 2 PROBE 2	FAM	Unknown	Undetermined	10.6121							run2	P2-SC13-195-1	0	0	0	13	P2-SC13-196-1	ABV P SET 2 PROBE 2	FAM	Unknown	Undetermined	9.83576
																		run3	P2-SC13-195-1	0	0	0	1	P2-196-1	ABV P SET 2 PROBE 2	FAM	Unknown	Undetermined	9.83576
run1	P2-SC13-195-10	0	100	0	10	P2-SC13-195-10	ABV P SET 2 PROBE 2	FAM	Unknown	Undetermined	10.777							run3	P2-SC13-195-1	0	0	0	13	P2-196-1	ABV P SET 2 PROBE 2	FAM	Unknown	Undetermined	9.83576
run1	P2-SC13-195-10	0	100	0	22	P2-SC13-195-10	ABV P SET 2 PROBE 2	FAM	Unknown	Undetermined	10.777
run 2	P2-SC13-195-10	0	100	0	10	P2-SC13-195-10	ABV P SET 2 PROBE 2	FAM	Unknown	Undetermined	10.777							run1	P2-SC13-195-10	0	100	0	10	P2-SC13-196-10	ABV P SET 2 PROBE 2	FAM	Unknown	Undetermined	9.03005
run 2	P2-SC13-195-10	0	100	0	22	P2-SC13-195-10	ABV P SET 2 PROBE 2	FAM	Unknown	Undetermined	10.777							run1	P2-SC13-195-10	0	100	0	22	P2-SC13-196-10	ABV P SET 2 PROBE 2	FAM	Unknown	Undetermined	9.03005
																		run2	P2-SC13-195-10	0	100	0	10	P2-SC13-196-10	ABV P SET 2 PROBE 2	FAM	Unknown	Undetermined	9.03005
run1	P2-SC13-195-11	0	100	-2	11	P2-SC13-195-11	ABV P SET 2 PROBE 2	FAM	Unknown	26.8709	10.6728							run2	P2-SC13-195-10	0	100	0	22	P2-SC13-196-10	ABV P SET 2 PROBE 2	FAM	Unknown	Undetermined	9.03005
run1	P2-SC13-195-11	0	100	-2	23	P2-SC13-195-11	ABV P SET 2 PROBE 2	FAM	Unknown	27.3308	10.6728							run3	P2-SC13-195-10	0	100	0	10	P2-196-10	ABV P SET 2 PROBE 2	FAM	Unknown	Undetermined	9.03005
run 2	P2-SC13-195-11	0	100	-2	11	P2-SC13-195-11	ABV P SET 2 PROBE 2	FAM	Unknown	27.1961	10.6728							run3	P2-SC13-195-10	0	100	0	22	P2-196-10	ABV P SET 2 PROBE 2	FAM	Unknown	Undetermined	9.03005
run 2	P2-SC13-195-11	0	100	-2	23	P2-SC13-195-11	ABV P SET 2 PROBE 2	FAM	Unknown	27.3196	10.6728
																		run1	P2-SC13-195-11	0	100	-2	11	P2-SC13-196-11	ABV P SET 2 PROBE 2	FAM	Unknown	23.1634	9.44446
run1	P2-SC13-195-12	0	100	-3	12	P2-SC13-195-12	ABV P SET 2 PROBE 2	FAM	Unknown	30.2999	10.8491							run1	P2-SC13-195-11	0	100	-2	23	P2-SC13-196-11	ABV P SET 2 PROBE 2	FAM	Unknown	23.4009	9.44446
run1	P2-SC13-195-12	0	100	-3	24	P2-SC13-195-12	ABV P SET 2 PROBE 2	FAM	Unknown	30.2572	10.8491							run2	P2-SC13-195-11	0	100	-2	11	P2-SC13-196-11	ABV P SET 2 PROBE 2	FAM	Unknown	23.4388	9.44446
run 2	P2-SC13-195-12	0	100	-3	12	P2-SC13-195-12	ABV P SET 2 PROBE 2	FAM	Unknown	30.7363	10.8491							run2	P2-SC13-195-11	0	100	-2	23	P2-SC13-196-11	ABV P SET 2 PROBE 2	FAM	Unknown	23.3092	9.44446
run 2	P2-SC13-195-12	0	100	-3	24	P2-SC13-195-12	ABV P SET 2 PROBE 2	FAM	Unknown	30.8088	10.8491							run3	P2-SC13-195-11	0	100	-2	11	P2-196-11	ABV P SET 2 PROBE 2	FAM	Unknown	22.785	9.44446
																		run3	P2-SC13-195-11	0	100	-2	23	P2-196-11	ABV P SET 2 PROBE 2	FAM	Unknown	23.342	9.44446
run1	P2-SC13-195-13	5	0	0	25	P2-SC13-195-13	ABV P SET 2 PROBE 2	FAM	Unknown	Undetermined	11.5233
run1	P2-SC13-195-13	5	0	0	37	P2-SC13-195-13	ABV P SET 2 PROBE 2	FAM	Unknown	Undetermined	11.5233							run1	P2-SC13-195-12	0	100	-3	12	P2-SC13-196-12	ABV P SET 2 PROBE 2	FAM	Unknown	25.9729	8.60294
run 2	P2-SC13-195-13	5	0	0	25	P2-SC13-195-13	ABV P SET 2 PROBE 2	FAM	Unknown	Undetermined	11.5233							run1	P2-SC13-195-12	0	100	-3	24	P2-SC13-196-12	ABV P SET 2 PROBE 2	FAM	Unknown	26.1743	8.60294
run 2	P2-SC13-195-13	5	0	0	37	P2-SC13-195-13	ABV P SET 2 PROBE 2	FAM	Unknown	Undetermined	11.5233							run2	P2-SC13-195-12	0	100	-3	12	P2-SC13-196-12	ABV P SET 2 PROBE 2	FAM	Unknown	26.5376	8.60294
																		run2	P2-SC13-195-12	0	100	-3	24	P2-SC13-196-12	ABV P SET 2 PROBE 2	FAM	Unknown	26.1991	8.60294
run1	P2-SC13-195-14	5	0	-2	26	P2-SC13-195-14	ABV P SET 2 PROBE 2	FAM	Unknown	30.9472	11.1323							run3	P2-SC13-195-12	0	100	-3	12	P2-196-12	ABV P SET 2 PROBE 2	FAM	Unknown	27.5148	8.60294
run1	P2-SC13-195-14	5	0	-2	38	P2-SC13-195-14	ABV P SET 2 PROBE 2	FAM	Unknown	31.1579	11.1323							run3	P2-SC13-195-12	0	100	-3	24	P2-196-12	ABV P SET 2 PROBE 2	FAM	Unknown	25.6243	8.60294
run 2	P2-SC13-195-14	5	0	-2	26	P2-SC13-195-14	ABV P SET 2 PROBE 2	FAM	Unknown	31.3265	11.1323
run 2	P2-SC13-195-14	5	0	-2	38	P2-SC13-195-14	ABV P SET 2 PROBE 2	FAM	Unknown	31.6147	11.1323							run1	P2-SC13-195-13	5	0	0	25	P2-SC13-196-13	ABV P SET 2 PROBE 2	FAM	Unknown	Undetermined	10.0088
																		run1	P2-SC13-195-13	5	0	0	37	P2-SC13-196-13	ABV P SET 2 PROBE 2	FAM	Unknown	Undetermined	10.0088
run1	P2-SC13-195-15	5	0	-3	27	P2-SC13-195-15	ABV P SET 2 PROBE 2	FAM	Unknown	34.6797	11.3329							run2	P2-SC13-195-13	5	0	0	25	P2-SC13-196-13	ABV P SET 2 PROBE 2	FAM	Unknown	Undetermined	10.0088
run1	P2-SC13-195-15	5	0	-3	39	P2-SC13-195-15	ABV P SET 2 PROBE 2	FAM	Unknown	34.6885	11.3329							run2	P2-SC13-195-13	5	0	0	37	P2-SC13-196-13	ABV P SET 2 PROBE 2	FAM	Unknown	Undetermined	10.0088
run 2	P2-SC13-195-15	5	0	-3	27	P2-SC13-195-15	ABV P SET 2 PROBE 2	FAM	Unknown	34.7596	11.3329							run3	P2-SC13-195-13	5	0	0	25	P2-196-13	ABV P SET 2 PROBE 2	FAM	Unknown	Undetermined	10.0088
run 2	P2-SC13-195-15	5	0	-3	39	P2-SC13-195-15	ABV P SET 2 PROBE 2	FAM	Unknown	35.0423	11.3329							run3	P2-SC13-195-13	5	0	0	37	P2-196-13	ABV P SET 2 PROBE 2	FAM	Unknown	Undetermined	10.0088
run1	P2-SC13-195-16	5	0	0	28	P2-SC13-195-16	ABV P SET 2 PROBE 2	FAM	Unknown	Undetermined	11.8945							run1	P2-SC13-195-14	5	0	-2	26	P2-SC13-196-14	ABV P SET 2 PROBE 2	FAM	Unknown	26.9867	9.52789
run1	P2-SC13-195-16	5	0	0	40	P2-SC13-195-16	ABV P SET 2 PROBE 2	FAM	Unknown	Undetermined	11.8945							run1	P2-SC13-195-14	5	0	-2	38	P2-SC13-196-14	ABV P SET 2 PROBE 2	FAM	Unknown	27.3258	9.52789
run 2	P2-SC13-195-16	5	0	0	28	P2-SC13-195-16	ABV P SET 2 PROBE 2	FAM	Unknown	Undetermined	11.8945							run2	P2-SC13-195-14	5	0	-2	26	P2-SC13-196-14	ABV P SET 2 PROBE 2	FAM	Unknown	28.7502	9.52789
run 2	P2-SC13-195-16	5	0	0	40	P2-SC13-195-16	ABV P SET 2 PROBE 2	FAM	Unknown	Undetermined	11.8945							run2	P2-SC13-195-14	5	0	-2	38	P2-SC13-196-14	ABV P SET 2 PROBE 2	FAM	Unknown	28.7382	9.52789
																		run3	P2-SC13-195-14	5	0	-2	26	P2-196-14	ABV P SET 2 PROBE 2	FAM	Unknown	28.859	9.52789
run1	P2-SC13-195-17	5	0	-2	29	P2-SC13-195-17	ABV P SET 2 PROBE 2	FAM	Unknown	31.6222	11.2233							run3	P2-SC13-195-14	5	0	-2	38	P2-196-14	ABV P SET 2 PROBE 2	FAM	Unknown	30.5206	9.52789
run1	P2-SC13-195-17	5	0	-2	41	P2-SC13-195-17	ABV P SET 2 PROBE 2	FAM	Unknown	31.8339	11.2233
run 2	P2-SC13-195-17	5	0	-2	29	P2-SC13-195-17	ABV P SET 2 PROBE 2	FAM	Unknown	31.8443	11.2233							run1	P2-SC13-195-15	5	0	-3	27	P2-SC13-196-15	ABV P SET 2 PROBE 2	FAM	Unknown	31.3852	9.54334
run 2	P2-SC13-195-17	5	0	-2	41	P2-SC13-195-17	ABV P SET 2 PROBE 2	FAM	Unknown	31.9687	11.2233							run1	P2-SC13-195-15	5	0	-3	39	P2-SC13-196-15	ABV P SET 2 PROBE 2	FAM	Unknown	31.8442	9.54334
																		run2	P2-SC13-195-15	5	0	-3	27	P2-SC13-196-15	ABV P SET 2 PROBE 2	FAM	Unknown	32.4472	9.54334
run1	P2-SC13-195-18	5	0	-3	30	P2-SC13-195-18	ABV P SET 2 PROBE 2	FAM	Unknown	37.2864	11.8045							run2	P2-SC13-195-15	5	0	-3	39	P2-SC13-196-15	ABV P SET 2 PROBE 2	FAM	Unknown	32.8617	9.54334
run1	P2-SC13-195-18	5	0	-3	42	P2-SC13-195-18	ABV P SET 2 PROBE 2	FAM	Unknown	38.7761	11.8045							run3	P2-SC13-195-15	5	0	-3	27	P2-196-15	ABV P SET 2 PROBE 2	FAM	Unknown
run 2	P2-SC13-195-18	5	0	-3	30	P2-SC13-195-18	ABV P SET 2 PROBE 2	FAM	Unknown	35.606	11.8045							run3	P2-SC13-195-15	5	0	-3	39	P2-196-15	ABV P SET 2 PROBE 2	FAM	Unknown
run 2	P2-SC13-195-18	5	0	-3	42	P2-SC13-195-18	ABV P SET 2 PROBE 2	FAM	Unknown	36.4041	11.8045
																		run1	P2-SC13-195-16	5	0	0	28	P2-SC13-196-16	ABV P SET 2 PROBE 2	FAM	Unknown	Undetermined	9.4983
run1	P2-SC13-195-19	5	100	0	31	P2-SC13-195-19	ABV P SET 2 PROBE 2	FAM	Unknown	Undetermined	11.4406							run1	P2-SC13-195-16	5	0	0	40	P2-SC13-196-16	ABV P SET 2 PROBE 2	FAM	Unknown	Undetermined	9.4983
run1	P2-SC13-195-19	5	100	0	43	P2-SC13-195-19	ABV P SET 2 PROBE 2	FAM	Unknown	Undetermined	11.4406							run2	P2-SC13-195-16	5	0	0	28	P2-SC13-196-16	ABV P SET 2 PROBE 2	FAM	Unknown	Undetermined	9.4983
run 2	P2-SC13-195-19	5	100	0	31	P2-SC13-195-19	ABV P SET 2 PROBE 2	FAM	Unknown	Undetermined	11.4406							run2	P2-SC13-195-16	5	0	0	40	P2-SC13-196-16	ABV P SET 2 PROBE 2	FAM	Unknown	Undetermined	9.4983
run 2	P2-SC13-195-19	5	100	0	43	P2-SC13-195-19	ABV P SET 2 PROBE 2	FAM	Unknown	Undetermined	11.4406							run3	P2-SC13-195-16	5	0	0	28	P2-196-16	ABV P SET 2 PROBE 2	FAM	Unknown	Undetermined	9.4983
																		run3	P2-SC13-195-16	5	0	0	40	P2-196-16	ABV P SET 2 PROBE 2	FAM	Unknown	Undetermined	9.4983
run1	P2-SC13-195-2	0	0	-2	2	P2-SC13-195-2	ABV P SET 2 PROBE 2	FAM	Unknown	27.0423	10.9408
run1	P2-SC13-195-2	0	0	-2	14	P2-SC13-195-2	ABV P SET 2 PROBE 2	FAM	Unknown	27.1421	10.9408							run1	P2-SC13-195-17	5	0	-2	29	P2-SC13-196-17	ABV P SET 2 PROBE 2	FAM	Unknown	27.7164	9.77671
run 2	P2-SC13-195-2	0	0	-2	2	P2-SC13-195-2	ABV P SET 2 PROBE 2	FAM	Unknown	27.4657	10.9408							run1	P2-SC13-195-17	5	0	-2	41	P2-SC13-196-17	ABV P SET 2 PROBE 2	FAM	Unknown	27.9127	9.77671
run 2	P2-SC13-195-2	0	0	-2	14	P2-SC13-195-2	ABV P SET 2 PROBE 2	FAM	Unknown	27.6144	10.9408							run2	P2-SC13-195-17	5	0	-2	29	P2-SC13-196-17	ABV P SET 2 PROBE 2	FAM	Unknown	28.4043	9.77671
																		run2	P2-SC13-195-17	5	0	-2	41	P2-SC13-196-17	ABV P SET 2 PROBE 2	FAM	Unknown	28.7364	9.77671
run1	P2-SC13-195-20	5	100	-2	32	P2-SC13-195-20	ABV P SET 2 PROBE 2	FAM	Unknown	32.7171	10.7381							run3	P2-SC13-195-17	5	0	-2	29	P2-196-17	ABV P SET 2 PROBE 2	FAM	Unknown	29.3887	9.77671
run1	P2-SC13-195-20	5	100	-2	44	P2-SC13-195-20	ABV P SET 2 PROBE 2	FAM	Unknown	32.985	10.7381							run3	P2-SC13-195-17	5	0	-2	41	P2-196-17	ABV P SET 2 PROBE 2	FAM	Unknown	29.4501	9.77671
run 2	P2-SC13-195-20	5	100	-2	32	P2-SC13-195-20	ABV P SET 2 PROBE 2	FAM	Unknown	33.1825	10.7381
run 2	P2-SC13-195-20	5	100	-2	44	P2-SC13-195-20	ABV P SET 2 PROBE 2	FAM	Unknown	33.5573	10.7381							run1	P2-SC13-195-18	5	0	-3	30	P2-SC13-196-18	ABV P SET 2 PROBE 2	FAM	Unknown	31.4116	9.81971
																		run1	P2-SC13-195-18	5	0	-3	42	P2-SC13-196-18	ABV P SET 2 PROBE 2	FAM	Unknown	31.6856	9.81971
run1	P2-SC13-195-21	5	100	-3	33	P2-SC13-195-21	ABV P SET 2 PROBE 2	FAM	Unknown	41.1209	11.5681							run2	P2-SC13-195-18	5	0	-3	30	P2-SC13-196-18	ABV P SET 2 PROBE 2	FAM	Unknown	31.9332	9.81971
run1	P2-SC13-195-21	5	100	-3	45	P2-SC13-195-21	ABV P SET 2 PROBE 2	FAM	Unknown	39.0215	11.5681							run2	P2-SC13-195-18	5	0	-3	42	P2-SC13-196-18	ABV P SET 2 PROBE 2	FAM	Unknown	32.2232	9.81971
run 2	P2-SC13-195-21	5	100	-3	33	P2-SC13-195-21	ABV P SET 2 PROBE 2	FAM	Unknown	36.981	11.5681							run3	P2-SC13-195-18	5	0	-3	30	P2-196-18	ABV P SET 2 PROBE 2	FAM	Unknown	30.9342	9.81971
run 2	P2-SC13-195-21	5	100	-3	45	P2-SC13-195-21	ABV P SET 2 PROBE 2	FAM	Unknown	36.9463	11.5681							run3	P2-SC13-195-18	5	0	-3	42	P2-196-18	ABV P SET 2 PROBE 2	FAM	Unknown	31.8873	9.81971
run1	P2-SC13-195-22	5	100	0	34	P2-SC13-195-22	ABV P SET 2 PROBE 2	FAM	Unknown	Undetermined	12.3931							run1	P2-SC13-195-19	5	100	0	31	P2-SC13-196-19	ABV P SET 2 PROBE 2	FAM	Unknown	Undetermined	10.2255
run1	P2-SC13-195-22	5	100	0	46	P2-SC13-195-22	ABV P SET 2 PROBE 2	FAM	Unknown	Undetermined	12.3931							run1	P2-SC13-195-19	5	100	0	43	P2-SC13-196-19	ABV P SET 2 PROBE 2	FAM	Unknown	Undetermined	10.2255
run 2	P2-SC13-195-22	5	100	0	34	P2-SC13-195-22	ABV P SET 2 PROBE 2	FAM	Unknown	Undetermined	12.3931							run2	P2-SC13-195-19	5	100	0	31	P2-SC13-196-19	ABV P SET 2 PROBE 2	FAM	Unknown	Undetermined	10.2255
run 2	P2-SC13-195-22	5	100	0	46	P2-SC13-195-22	ABV P SET 2 PROBE 2	FAM	Unknown	Undetermined	12.3931							run2	P2-SC13-195-19	5	100	0	43	P2-SC13-196-19	ABV P SET 2 PROBE 2	FAM	Unknown	Undetermined	10.2255
																		run3	P2-SC13-195-19	5	100	0	31	P2-196-19	ABV P SET 2 PROBE 2	FAM	Unknown	Undetermined	10.2255
run1	P2-SC13-195-23	5	100	-2	35	P2-SC13-195-23	ABV P SET 2 PROBE 2	FAM	Unknown	33.0972	11.369							run3	P2-SC13-195-19	5	100	0	43	P2-196-19	ABV P SET 2 PROBE 2	FAM	Unknown	Undetermined	10.2255
run1	P2-SC13-195-23	5	100	-2	47	P2-SC13-195-23	ABV P SET 2 PROBE 2	FAM	Unknown	33.3822	11.369
run 2	P2-SC13-195-23	5	100	-2	35	P2-SC13-195-23	ABV P SET 2 PROBE 2	FAM	Unknown	33.3752	11.369							run1	P2-SC13-195-2	0	0	-2	2	P2-SC13-196-2	ABV P SET 2 PROBE 2	FAM	Unknown	23.6037	9.61665
run 2	P2-SC13-195-23	5	100	-2	47	P2-SC13-195-23	ABV P SET 2 PROBE 2	FAM	Unknown	33.3188	11.369							run1	P2-SC13-195-2	0	0	-2	14	P2-SC13-196-2	ABV P SET 2 PROBE 2	FAM	Unknown	23.9581	9.61665
																		run2	P2-SC13-195-2	0	0	-2	2	P2-SC13-196-2	ABV P SET 2 PROBE 2	FAM	Unknown	24.3896	9.61665
run1	P2-SC13-195-24	5	100	-3	36	P2-SC13-195-24	ABV P SET 2 PROBE 2	FAM	Unknown	38.158	11.1512							run2	P2-SC13-195-2	0	0	-2	14	P2-SC13-196-2	ABV P SET 2 PROBE 2	FAM	Unknown	24.3998	9.61665
run1	P2-SC13-195-24	5	100	-3	48	P2-SC13-195-24	ABV P SET 2 PROBE 2	FAM	Unknown	Undetermined	11.1512							run3	P2-SC13-195-2	0	0	-2	2	P2-196-2	ABV P SET 2 PROBE 2	FAM	Unknown	24.0939	9.61665
run 2	P2-SC13-195-24	5	100	-3	36	P2-SC13-195-24	ABV P SET 2 PROBE 2	FAM	Unknown	37.5247	11.1512							run3	P2-SC13-195-2	0	0	-2	14	P2-196-2	ABV P SET 2 PROBE 2	FAM	Unknown	25.945	9.61665
run 2	P2-SC13-195-24	5	100	-3	48	P2-SC13-195-24	ABV P SET 2 PROBE 2	FAM	Unknown	37.7581	11.1512
																		run1	P2-SC13-195-20	5	100	-2	32	P2-SC13-196-20	ABV P SET 2 PROBE 2	FAM	Unknown	27.7046	9.77967
run1	P2-SC13-195-3	0	0	-3	3	P2-SC13-195-3	ABV P SET 2 PROBE 2	FAM	Unknown	30.2275	10.9048							run1	P2-SC13-195-20	5	100	-2	44	P2-SC13-196-20	ABV P SET 2 PROBE 2	FAM	Unknown	28.2474	9.77967
run1	P2-SC13-195-3	0	0	-3	15	P2-SC13-195-3	ABV P SET 2 PROBE 2	FAM	Unknown	30.5389	10.9048							run2	P2-SC13-195-20	5	100	-2	32	P2-SC13-196-20	ABV P SET 2 PROBE 2	FAM	Unknown	28.3577	9.77967
run 2	P2-SC13-195-3	0	0	-3	3	P2-SC13-195-3	ABV P SET 2 PROBE 2	FAM	Unknown	30.775	10.9048							run2	P2-SC13-195-20	5	100	-2	44	P2-SC13-196-20	ABV P SET 2 PROBE 2	FAM	Unknown	28.3261	9.77967
run 2	P2-SC13-195-3	0	0	-3	15	P2-SC13-195-3	ABV P SET 2 PROBE 2	FAM	Unknown	30.7944	10.9048							run3	P2-SC13-195-20	5	100	-2	32	P2-196-20	ABV P SET 2 PROBE 2	FAM	Unknown	28.0284	9.77967
																		run3	P2-SC13-195-20	5	100	-2	44	P2-196-20	ABV P SET 2 PROBE 2	FAM	Unknown	28.3729	9.77967
run1	P2-SC13-195-4	0	0	0	4	P2-SC13-195-4	ABV P SET 2 PROBE 2	FAM	Unknown	Undetermined	10.997
run1	P2-SC13-195-4	0	0	0	16	P2-SC13-195-4	ABV P SET 2 PROBE 2	FAM	Unknown	Undetermined	10.997							run1	P2-SC13-195-21	5	100	-3	33	P2-SC13-196-21	ABV P SET 2 PROBE 2	FAM	Unknown	31.6278	9.90716
run 2	P2-SC13-195-4	0	0	0	4	P2-SC13-195-4	ABV P SET 2 PROBE 2	FAM	Unknown	Undetermined	10.997							run1	P2-SC13-195-21	5	100	-3	45	P2-SC13-196-21	ABV P SET 2 PROBE 2	FAM	Unknown	32.4605	9.90716
run 2	P2-SC13-195-4	0	0	0	16	P2-SC13-195-4	ABV P SET 2 PROBE 2	FAM	Unknown	Undetermined	10.997							run2	P2-SC13-195-21	5	100	-3	33	P2-SC13-196-21	ABV P SET 2 PROBE 2	FAM	Unknown	32.8344	9.90716
																		run2	P2-SC13-195-21	5	100	-3	45	P2-SC13-196-21	ABV P SET 2 PROBE 2	FAM	Unknown	33.3473	9.90716
run1	P2-SC13-195-5	0	0	-2	5	P2-SC13-195-5	ABV P SET 2 PROBE 2	FAM	Unknown	27.8385	11.1451							run3	P2-SC13-195-21	5	100	-3	33	P2-196-21	ABV P SET 2 PROBE 2	FAM	Unknown	32.9284	9.90716
run1	P2-SC13-195-5	0	0	-2	17	P2-SC13-195-5	ABV P SET 2 PROBE 2	FAM	Unknown	27.9842	11.1451							run3	P2-SC13-195-21	5	100	-3	45	P2-196-21	ABV P SET 2 PROBE 2	FAM	Unknown	33.5972	9.90716
run 2	P2-SC13-195-5	0	0	-2	5	P2-SC13-195-5	ABV P SET 2 PROBE 2	FAM	Unknown	28.3508	11.1451
run 2	P2-SC13-195-5	0	0	-2	17	P2-SC13-195-5	ABV P SET 2 PROBE 2	FAM	Unknown	28.3153	11.1451							run1	P2-SC13-195-22	5	100	0	34	P2-SC13-196-22	ABV P SET 2 PROBE 2	FAM	Unknown	Undetermined	9.90408
																		run1	P2-SC13-195-22	5	100	0	46	P2-SC13-196-22	ABV P SET 2 PROBE 2	FAM	Unknown	Undetermined	9.90408
run1	P2-SC13-195-6	0	0	-3	6	P2-SC13-195-6	ABV P SET 2 PROBE 2	FAM	Unknown	30.9976	10.8641							run2	P2-SC13-195-22	5	100	0	34	P2-SC13-196-22	ABV P SET 2 PROBE 2	FAM	Unknown	Undetermined	9.90408
run1	P2-SC13-195-6	0	0	-3	18	P2-SC13-195-6	ABV P SET 2 PROBE 2	FAM	Unknown	31.5011	10.8641							run2	P2-SC13-195-22	5	100	0	46	P2-SC13-196-22	ABV P SET 2 PROBE 2	FAM	Unknown	Undetermined	9.90408
run 2	P2-SC13-195-6	0	0	-3	6	P2-SC13-195-6	ABV P SET 2 PROBE 2	FAM	Unknown	31.1205	10.8641							run3	P2-SC13-195-22	5	100	0	34	P2-196-22	ABV P SET 2 PROBE 2	FAM	Unknown	Undetermined	9.90408
run 2	P2-SC13-195-6	0	0	-3	18	P2-SC13-195-6	ABV P SET 2 PROBE 2	FAM	Unknown	31.3079	10.8641							run3	P2-SC13-195-22	5	100	0	46	P2-196-22	ABV P SET 2 PROBE 2	FAM	Unknown	Undetermined	9.90408
run1	P2-SC13-195-7	0	100	0	7	P2-SC13-195-7	ABV P SET 2 PROBE 2	FAM	Unknown	Undetermined	10.7751							run1	P2-SC13-195-23	5	100	-2	35	P2-SC13-196-23	ABV P SET 2 PROBE 2	FAM	Unknown	27.5075	9.58469
run1	P2-SC13-195-7	0	100	0	19	P2-SC13-195-7	ABV P SET 2 PROBE 2	FAM	Unknown	Undetermined	10.7751							run1	P2-SC13-195-23	5	100	-2	47	P2-SC13-196-23	ABV P SET 2 PROBE 2	FAM	Unknown	27.75	9.58469
run 2	P2-SC13-195-7	0	100	0	7	P2-SC13-195-7	ABV P SET 2 PROBE 2	FAM	Unknown	Undetermined	10.7751							run2	P2-SC13-195-23	5	100	-2	35	P2-SC13-196-23	ABV P SET 2 PROBE 2	FAM	Unknown	28.0638	9.58469
run 2	P2-SC13-195-7	0	100	0	19	P2-SC13-195-7	ABV P SET 2 PROBE 2	FAM	Unknown	Undetermined	10.7751							run2	P2-SC13-195-23	5	100	-2	47	P2-SC13-196-23	ABV P SET 2 PROBE 2	FAM	Unknown	28.3059	9.58469
																		run3	P2-SC13-195-23	5	100	-2	35	P2-196-23	ABV P SET 2 PROBE 2	FAM	Unknown	27.8395	9.58469
run1	P2-SC13-195-8	0	100	-2	8	P2-SC13-195-8	ABV P SET 2 PROBE 2	FAM	Unknown	26.0817	10.3161							run3	P2-SC13-195-23	5	100	-2	47	P2-196-23	ABV P SET 2 PROBE 2	FAM	Unknown	28.4472	9.58469
run1	P2-SC13-195-8	0	100	-2	20	P2-SC13-195-8	ABV P SET 2 PROBE 2	FAM	Unknown	26.3503	10.3161
run 2	P2-SC13-195-8	0	100	-2	8	P2-SC13-195-8	ABV P SET 2 PROBE 2	FAM	Unknown	26.5805	10.3161							run1	P2-SC13-195-24	5	100	-3	36	P2-SC13-196-24	ABV P SET 2 PROBE 2	FAM	Unknown	31.9017	10.295
run 2	P2-SC13-195-8	0	100	-2	20	P2-SC13-195-8	ABV P SET 2 PROBE 2	FAM	Unknown	26.5906	10.3161							run1	P2-SC13-195-24	5	100	-3	48	P2-SC13-196-24	ABV P SET 2 PROBE 2	FAM	Unknown	32.9785	10.295
																		run2	P2-SC13-195-24	5	100	-3	36	P2-SC13-196-24	ABV P SET 2 PROBE 2	FAM	Unknown	32.85	10.295
run1	P2-SC13-195-9	0	100	-3	9	P2-SC13-195-9	ABV P SET 2 PROBE 2	FAM	Unknown	29.3136	10.4379							run2	P2-SC13-195-24	5	100	-3	48	P2-SC13-196-24	ABV P SET 2 PROBE 2	FAM	Unknown	32.9321	10.295
run1	P2-SC13-195-9	0	100	-3	21	P2-SC13-195-9	ABV P SET 2 PROBE 2	FAM	Unknown	29.7822	10.4379							run3	P2-SC13-195-24	5	100	-3	36	P2-196-24	ABV P SET 2 PROBE 2	FAM	Unknown	32.8019	10.295
run 2	P2-SC13-195-9	0	100	-3	9	P2-SC13-195-9	ABV P SET 2 PROBE 2	FAM	Unknown	29.596	10.4379							run3	P2-SC13-195-24	5	100	-3	48	P2-196-24	ABV P SET 2 PROBE 2	FAM	Unknown	32.6964	10.295
run 2	P2-SC13-195-9	0	100	-3	21	P2-SC13-195-9	ABV P SET 2 PROBE 2	FAM	Unknown	29.861	10.4379
																		run1	P2-SC13-195-3	0	0	-3	3	P2-SC13-196-3	ABV P SET 2 PROBE 2	FAM	Unknown	28.3753	10.2694
																		run1	P2-SC13-195-3	0	0	-3	15	P2-SC13-196-3	ABV P SET 2 PROBE 2	FAM	Unknown	29.7068	10.2694
																		run2	P2-SC13-195-3	0	0	-3	3	P2-SC13-196-3	ABV P SET 2 PROBE 2	FAM	Unknown	30.5207	10.2694
																		run2	P2-SC13-195-3	0	0	-3	15	P2-SC13-196-3	ABV P SET 2 PROBE 2	FAM	Unknown	29.402	10.2694
																		run3	P2-SC13-195-3	0	0	-3	3	P2-196-3	ABV P SET 2 PROBE 2	FAM	Unknown
																		run3	P2-SC13-195-3	0	0	-3	15	P2-196-3	ABV P SET 2 PROBE 2	FAM	Unknown
																		run1	P2-SC13-195-4	0	0	0	4	P2-SC13-196-4	ABV P SET 2 PROBE 2	FAM	Unknown	Undetermined	9.78648
																		run1	P2-SC13-195-4	0	0	0	16	P2-SC13-196-4	ABV P SET 2 PROBE 2	FAM	Unknown	Undetermined	9.78648
																		run2	P2-SC13-195-4	0	0	0	4	P2-SC13-196-4	ABV P SET 2 PROBE 2	FAM	Unknown	Undetermined	9.78648
																		run2	P2-SC13-195-4	0	0	0	16	P2-SC13-196-4	ABV P SET 2 PROBE 2	FAM	Unknown	Undetermined	9.78648
																		run3	P2-SC13-195-4	0	0	0	4	P2-196-4	ABV P SET 2 PROBE 2	FAM	Unknown	Undetermined	9.78648
																		run3	P2-SC13-195-4	0	0	0	16	P2-196-4	ABV P SET 2 PROBE 2	FAM	Unknown	Undetermined	9.78648
																		run1	P2-SC13-195-5	0	0	-2	5	P2-SC13-196-5	ABV P SET 2 PROBE 2	FAM	Unknown	23.2573	9.14198
																		run1	P2-SC13-195-5	0	0	-2	17	P2-SC13-196-5	ABV P SET 2 PROBE 2	FAM	Unknown	23.2339	9.14198
																		run2	P2-SC13-195-5	0	0	-2	5	P2-SC13-196-5	ABV P SET 2 PROBE 2	FAM	Unknown	24.4268	9.14198
																		run2	P2-SC13-195-5	0	0	-2	17	P2-SC13-196-5	ABV P SET 2 PROBE 2	FAM	Unknown	23.6029	9.14198
																		run3	P2-SC13-195-5	0	0	-2	5	P2-196-5	ABV P SET 2 PROBE 2	FAM	Unknown	23.1493	9.14198
																		run3	P2-SC13-195-5	0	0	-2	17	P2-196-5	ABV P SET 2 PROBE 2	FAM	Unknown	23.4947	9.14198
																		run1	P2-SC13-195-6	0	0	-3	6	P2-SC13-196-6	ABV P SET 2 PROBE 2	FAM	Unknown	27.9754	9.44692
																		run1	P2-SC13-195-6	0	0	-3	18	P2-SC13-196-6	ABV P SET 2 PROBE 2	FAM	Unknown	28.3827	9.44692
																		run2	P2-SC13-195-6	0	0	-3	6	P2-SC13-196-6	ABV P SET 2 PROBE 2	FAM	Unknown	28.472	9.44692
																		run2	P2-SC13-195-6	0	0	-3	18	P2-SC13-196-6	ABV P SET 2 PROBE 2	FAM	Unknown	28.7318	9.44692
																		run3	P2-SC13-195-6	0	0	-3	6	P2-196-6	ABV P SET 2 PROBE 2	FAM	Unknown	27.7855	9.44692
																		run3	P2-SC13-195-6	0	0	-3	18	P2-196-6	ABV P SET 2 PROBE 2	FAM	Unknown	28.0685	9.44692
																		run1	P2-SC13-195-7	0	100	0	7	P2-SC13-196-7	ABV P SET 2 PROBE 2	FAM	Unknown	Undetermined	9.45003
																		run1	P2-SC13-195-7	0	100	0	19	P2-SC13-196-7	ABV P SET 2 PROBE 2	FAM	Unknown	Undetermined	9.45003
																		run2	P2-SC13-195-7	0	100	0	7	P2-SC13-196-7	ABV P SET 2 PROBE 2	FAM	Unknown	Undetermined	9.45003
																		run2	P2-SC13-195-7	0	100	0	19	P2-SC13-196-7	ABV P SET 2 PROBE 2	FAM	Unknown	Undetermined	9.45003
																		run3	P2-SC13-195-7	0	100	0	7	P2-196-7	ABV P SET 2 PROBE 2	FAM	Unknown	Undetermined	9.45003
																		run3	P2-SC13-195-7	0	100	0	19	P2-196-7	ABV P SET 2 PROBE 2	FAM	Unknown	Undetermined	9.45003
																		run1	P2-SC13-195-8	0	100	-2	8	P2-SC13-196-8	ABV P SET 2 PROBE 2	FAM	Unknown	22.2832	8.78976
																		run1	P2-SC13-195-8	0	100	-2	20	P2-SC13-196-8	ABV P SET 2 PROBE 2	FAM	Unknown	22.4928	8.78976
																		run2	P2-SC13-195-8	0	100	-2	8	P2-SC13-196-8	ABV P SET 2 PROBE 2	FAM	Unknown	22.7607	8.78976
																		run2	P2-SC13-195-8	0	100	-2	20	P2-SC13-196-8	ABV P SET 2 PROBE 2	FAM	Unknown	22.5961	8.78976
																		run3	P2-SC13-195-8	0	100	-2	8	P2-196-8	ABV P SET 2 PROBE 2	FAM	Unknown	22.4298	8.78976
																		run3	P2-SC13-195-8	0	100	-2	20	P2-196-8	ABV P SET 2 PROBE 2	FAM	Unknown	22.7481	8.78976
																		run1	P2-SC13-195-9	0	100	-3	9	P2-SC13-196-9	ABV P SET 2 PROBE 2	FAM	Unknown	26.8617	9.12859
																		run1	P2-SC13-195-9	0	100	-3	21	P2-SC13-196-9	ABV P SET 2 PROBE 2	FAM	Unknown	27.2491	9.12859
																		run2	P2-SC13-195-9	0	100	-3	9	P2-SC13-196-9	ABV P SET 2 PROBE 2	FAM	Unknown	27.8842	9.12859
																		run2	P2-SC13-195-9	0	100	-3	21	P2-SC13-196-9	ABV P SET 2 PROBE 2	FAM	Unknown	27.7936	9.12859
																		run3	P2-SC13-195-9	0	100	-3	9	P2-196-9	ABV P SET 2 PROBE 2	FAM	Unknown	27.6868	9.12859
																		run3	P2-SC13-195-9	0	100	-3	21	P2-196-9	ABV P SET 2 PROBE 2	FAM	Unknown	27.499	9.12859

[truncated: 1 more sheets: titer]
